# Supplementary material for: Hybridized quantum dot, silica, and gold nanoparticles for targeted chemo-radiotherapy in colorectal cancer theranostics
Source: Commun Biol. 2024 Apr 1;7:393. doi: 10.1038/s42003-024-06043-6 (PMC10984983; doi:10.1038/s42003-024-06043-6)
Supplement: Supplementary file 4 — Supplementary Data 1 [file 42003_2024_6043_MOESM4_ESM.xlsx]

## Sheet: Figure 2
Fig. 2e								Fig. 2f									Fig. 2g						Fig. 2h		Fig. 2l				Fig. 2m			Fig. 2n
X	Y = QD	X	Y = QD@MSN	X	Y = EPI	X	Y = QD@MSN-EPI		X	Y = QD	X	Y = QD@MSN	X	Y = EPI	X	Y = QD@MSN-EPI	X	QD	QD@MSN	EPI	QD@MSN-EPI		X	Au NPs	X	QD	X	QD@MSN	X	QD	QD@MSN	X	QD	Au NP
460	19.7	460	3.364	500	0.168	500	2.424		800	0.0016822	800	0.0070361	800	0	800	0	0	0.2	0.21	0.18	0.19		300.15	1.31982	0	-0.005007	0	0.000683	0.15	0.312	0.125	0.15	0.7	4.2
461	20.8	461	3.415	500.5	0.1496	500.5	2.2744		799	0.00174599	799	0.00703842	795	0	795	0	0.03	1.45	0.51	0.46	1.52		300.478	1.31697	20	-0.004375	20	0.002948	0.31	0.625	0.25	0.31	1.42	9
462	21.2	462	3.356	501	0.1364	501	1.8251		798	0.00177864	798	0.00704204	790	0	790	0	0.06	3.27	1.21	0.98	3.64		300.807	1.31415	40	-0.003755	40	0.003353	0.62	1.2	0.5	0.62	4.2	18.5
463	22.8	463	3.752	501.5	0.1249	501.5	1.7256		797	0.0018239	797	0.00702727	785	0	785	0.001	0.12	6.48	2.87	2.62	7.21		301.135	1.31132	60	-0.003102	60	0.004451	1.25	2.5	1.2	1.25	5.7	38
464	23.7	464	3.782	502	0.1179	502	1.291		796	0.00184637	796	0.00700611	780	0	780	0.002	0.25	13.14	6.54	5.98	15.35		301.463	1.30852	80	-0.002238	80	0.00541	2.5	5.2	1.9	2.5	11	68
465	24.6	465	3.927	502.5	0.1148	502.5	1.5264		795	0.00185094	795	0.00700636	775	0	775	0.003	0.5	30.25	13.21	12.31	35.14		301.791	1.30572	100	-0.002039	100	0.006387	5	10.6	4.2	5	32	162.3
466	24.5	466	3.228	503	0.1167	503	1.4985		794	0.00185608	794	0.00700167	770	0	770	0.004	1	58.21	30.35	25.14	63.31		302.119	1.30293	280	0.006665	280	0.0091	10	19	8.5	10	61	302
467	25.8	467	3.355	503.5	0.1202	503.5	1.5263		793	0.00189237	793	0.00699609	765	0.001	765	0.005	2	124.89	67.26	56.18	135.01		302.448	1.30015	460	0.01265	460	0.014794
468	26.7	468	3.488	504	0.1268	504	1.5829		792	0.00192282	792	0.00701508	760	0.001	760	0.006							302.776	1.29739	640	0.018256	640	0.016844
469	27.12	469	3.617	504.5	0.131	504.5	1.6484		791	0.00192949	791	0.00701603	755	0.001	755	0.007							303.104	1.29464	820	0.023613	820	0.018726
470	27.53	470	3.782	505	0.1363	505	1.7242		790	0.00193364	790	0.00700753	750	0.001	750	0.008							303.432	1.29192	1000	0.02849	1000	0.020003
471	28.48	471	3.927	505.5	0.1447	505.5	1.8088		789	0.00192273	789	0.00697595	745	0.001	745	0.011							303.76	1.28922	2000	0.057949	2000	0.037131
480	29.31	480	3.09	506	0.1532	506	1.9035		788	0.00193148	788	0.00695087	740	0.001	740	0.013							304.089	1.28654	3000	0.085866	3000	0.047279
481	30.19	481	3.228	506.5	0.1607	506.5	2.0242		787	0.00194649	787	0.00696006	735	0.001	735	0.013							304.417	1.2839	4000	0.112273	4000	0.058106
482	31.02	482	3.355	507	0.1696	507	2.1423		786	0.00194684	786	0.00696593	730	0.001	730	0.015							304.745	1.28128	5000	0.140965	5000	0.065796
483	31.73	483	3.488	507.5	0.1811	507.5	2.054		785	0.00194002	785	0.0069676	725	0.001	725	0.018							305.074	1.2787	6000	0.166209	6000	0.073
484	32.55	484	3.617	508	0.1918	508	2.1744		784	0.00195355	784	0.00698749	720	0.001	720	0.02							305.402	1.27615	7000	0.194492	7000	0.081832
485	33.59	485	3.782	508.5	0.2035	508.5	1.9251		783	0.00195348	783	0.00699239	715	0.001	715	0.022							305.73	1.27365	8000	0.219062	8000	0.086558
486	34.71	486	3.927	509	0.2132	509	1.7266		782	0.00197583	782	0.00700252	710	0.002	710	0.024							306.058	1.27118	9000	0.242383	9000	0.089659
487	35.72	487	4.084	509.5	0.2234	509.5	1.591		781	0.00197539	781	0.00697906	705	0.002	705	0.026							306.387	1.26876	10000	0.269853	10000	0.089952
488	36.38	488	4.196	510	0.2333	510	1.5164		780	0.00198225	780	0.00698571	700	0.002	700	0.028							306.715	1.26639	11000	0.293605	11000	0.095351
489	37	489	4.362	510.5	0.2446	510.5	1.4985		779	0.00202235	779	0.0070147	695	0.002	695	0.03							307.044	1.26406	12000	0.316257	12000	0.097805
490	37.77	490	4.535	511	0.2548	511	1.5263		778	0.00203626	778	0.00701311	690	0.002	690	0.032							307.372	1.26178	13000	0.338082	13000	0.09734
491	38.66	491	4.68	511.5	0.2665	511.5	1.5829		777	0.00203644	777	0.00699751	685	0.003	685	0.034							307.7	1.25954	14000	0.362538	14000	0.100928
492	39.65	492	4.882	512	0.2832	512	1.6484		776	0.00207824	776	0.00699104	680	0.003	680	0.037							308.029	1.25733	15000	0.387091	15000	0.102656
493	40.67	493	5.048	512.5	0.3028	512.5	1.7242		775	0.00213737	775	0.00701697	675	0.003	675	0.041							308.357	1.25517	14000	0.364443	14000	0.099019
494	41.61	494	5.202	513	0.3273	513	1.8088		774	0.00216305	774	0.00702056	670	0.003	670	0.045							308.685	1.25306	13000	0.338967	13000	0.097971
495	42.41	495	5.356	513.5	0.3539	513.5	1.9035		773	0.00219355	773	0.00700193	665	0.004	665	0.049							309.014	1.25097	12000	0.319144	12000	0.097726
496	43.27	496	5.539	514	0.3825	514	2.0142		772	0.00224806	772	0.00699109	660	0.004	660	0.054							309.342	1.24894	11000	0.294326	11000	0.095616
497	43.91	497	5.705	514.5	0.4114	514.5	2.1423		771	0.00229782	771	0.00697724	655	0.004	655	0.057							309.671	1.24693	10000	0.269887	10000	0.089577
498	44.63	498	5.875	515	0.4413	515	1.5164		770	0.00239464	770	0.00697626	650	0.004	650	0.059							309.999	1.24496	9000	0.24589	9000	0.089391
499	45.35	499	6.043	515.5	0.4679	515.5	1.4985		769	0.00249676	769	0.00697985	645	0.004	645	0.062							310.328	1.24301	8000	0.218994	8000	0.087605
500	46.08	500	6.167	516	0.4944	516	1.5263		768	0.00261092	768	0.00698619	640	0.004	640	0.064							310.656	1.24109	7000	0.194395	7000	0.083254
501	47.07	501	6.338	516.5	0.5245	516.5	1.5829		767	0.00270025	767	0.00696988	635	0.004	635	0.066							310.985	1.23919	6000	0.169037	6000	0.074598
502	48.01	502	6.558	517	0.5586	517	1.6484		766	0.0028184	766	0.00696258	630	0.005	630	0.069							311.313	1.23731	5000	0.14416	5000	0.069093
503	48.79	503	6.771	517.5	0.6014	517.5	1.7242		765	0.00293798	765	0.00696333	625	0.005	625	0.072							311.642	1.23545	4000	0.117003	4000	0.060437
504	49.28	504	6.922	518	0.6519	518	1.8088		764	0.00304419	764	0.00695221	620	0.006	620	0.076							311.97	1.2336	3000	0.090863	3000	0.050553
505	49.6	505	7.127	518.5	0.7104	518.5	1.9035		763	0.00314994	763	0.0069714	615	0.007	615	0.08							312.299	1.23177	2000	0.064837	2000	0.040961
506	50.07	506	7.311	519	0.7739	519	2.0142		762	0.00323397	762	0.00697277	610	0.008	610	0.084							312.627	1.22995	1000	0.037456	1000	0.023577
507	50.78	507	7.497	519.5	0.8406	519.5	2.1423		761	0.00326678	761	0.00698207	605	0.008	605	0.089							312.956	1.22812	820	0.032103	820	0.01994
508	51.34	508	7.625	520	0.9092	520	1.8035		760	0.00325709	760	0.00697734	600	0.008	600	0.096							313.284	1.2263	640	0.026366	640	0.018034
509	51.95	509	7.797	520.5	0.9767	520.5	2.454		759	0.00324218	759	0.00698545	595	0.008	595	0.103							313.613	1.22448	460	0.021067	460	0.013868
510	52.78	510	7.99	521	1.0445	521	2.1744		758	0.00323278	758	0.00701798	590	0.014	590	0.112							313.941	1.22265	280	0.015525	280	0.00895
511	53.73	511	8.194	521.5	1.1145	521.5	1.9251		757	0.00318067	757	0.00702849	585	0.025	585	0.123							314.27	1.22081	100	0.009333	100	0.007743
512	54.87	512	8.388	522	1.1889	522	1.7266		756	0.00315319	756	0.00703553	580	0.041	580	0.136							314.598	1.21897	80	0.008722	80	0.006287
513	55.73	513	8.541	522.5	1.2686	522.5	1.591		755	0.00313977	755	0.0070401	575	0.056	575	0.152							314.927	1.21713	60	0.007933	60	0.004757
514	56.4	514	8.699	523	1.3633	523	1.5164		754	0.00313224	754	0.00704585	570	0.086	570	0.172							315.256	1.21526	40	0.006989	40	0.003171
515	57.18	515	8.899	523.5	1.4778	523.5	1.4985		753	0.00315246	753	0.00706676	565	0.106	565	0.202							315.584	1.21338	20	0.00615	20	0.001958
516	58.08	516	9.099	524	1.6072	524	1.5263		752	0.00318176	752	0.00708291	560	0.113	560	0.242							315.913	1.21149	0	0.005345	0	0.00098
517	59	517	9.282	524.5	1.759	524.5	1.5829		751	0.00320852	751	0.00707528	555	0.134	555	0.298							316.242	1.20958	-20	0.004494	-20	-0.002713
518	60.16	518	9.513	525	1.9283	525	1.6484		750	0.00326629	750	0.00707201	550	0.161	550	0.374							316.57	1.20766	-40	0.003567	-40	-0.004289
519	61.32	519	9.742	525.5	2.1088	525.5	1.7242		749	0.00333362	749	0.00708131	545	0.184	545	0.478							316.899	1.20572	-60	0.001463	-60	-0.005927
520	62.5	520	10.02	526	2.3034	526	1.8088		748	0.00336559	748	0.00710782	540	0.207	540	0.6							317.228	1.20378	-80	0.000473	-80	-0.006797
521	63.36	521	10.32	526.5	2.5141	526.5	1.9035		747	0.00336791	747	0.00713437	535	0.228	535	0.715							317.556	1.20182	-280	-0.005353	-280	-0.009269
522	64.26	522	10.64	527	2.7292	527	2.0142		746	0.00335252	746	0.00718158	530	0.277	530	0.759							317.885	1.19985	-460	-0.011983	-460	-0.013766
523	65.03	523	10.92	527.5	2.9503	527.5	2.1423		745	0.00329813	745	0.00719801	525	0.301	525	0.78							318.214	1.19787	-640	-0.017934	-640	-0.018154
524	66.49	524	11.19	528	3.184	528	2.287		744	0.00319963	744	0.00722915	520	0.322	520	0.854							318.542	1.19589	-820	-0.023625	-820	-0.019562
525	68.38	525	11.48	528.5	3.4132	528.5	2.453		743	0.00307897	743	0.00726022	515	0.354	515	0.929							318.871	1.19392	-1000	-0.029231	-1000	-0.025471
526	70.2	526	11.77	529	3.6566	529	2.6322		742	0.00294684	742	0.00727038	510	0.379	510	1.006							319.2	1.19195	-2000	-0.060342	-2000	-0.047958
527	72.1	527	12.08	529.5	3.9141	529.5	2.8141		741	0.00278435	741	0.00727378	505	0.408	505	1.099							319.529	1.18999	-3000	-0.087437	-3000	-0.057869
528	73.9	528	12.55	530	4.1835	530	3.0149		740	0.00258585	740	0.00712211	500	0.421	500	1.167							319.857	1.18803	-4000	-0.115012	-4000	-0.069906
529	75.26	529	13.04	530.5	4.468	530.5	3.2281		739	0.0024372	739	0.00711482	495	0.432	495	1.18							320.186	1.1861	-5000	-0.142523	-5000	-0.074555
530	76.65	530	13.59	531	4.7689	531	3.4478		738	0.00231205	738	0.00711615	490	0.436	490	1.162							320.515	1.18418	-6000	-0.167683	-6000	-0.078781
531	78.37	531	14.1	531.5	5.0894	531.5	3.6733		737	0.00218843	737	0.00709429	485	0.442	485	1.161							320.844	1.18229	-7000	-0.193096	-7000	-0.084815
532	80.48	532	14.54	532	5.4315	532	3.9134		736	0.00209447	736	0.00705943	480	0.444	480	1.159							321.173	1.18042	-8000	-0.221286	-8000	-0.08635
533	82.76	533	15.13	532.5	5.8063	532.5	4.171		735	0.00201186	735	0.00705353	475	0.441	475	1.142							321.501	1.17857	-9000	-0.245624	-9000	-0.087716
534	84.75	534	15.67	533	6.2009	533	4.4663		734	0.0019594	734	0.00706558	470	0.433	470	1.108							321.83	1.17676	-10000	-0.271732	-10000	-0.090474
535	86.84	535	16.2	533.5	6.622	533.5	4.7998		733	0.00192741	733	0.00710894	465	0.419	465	1.051							322.159	1.17498	-11000	-0.292322	-11000	-0.094095
536	89.26	536	16.86	534	7.0703	534	5.1663		732	0.00192035	732	0.00720769	460	0.393	460	0.981							322.488	1.17322	-12000	-0.320867	-12000	-0.09711
537	91.91	537	17.5	534.5	7.5407	534.5	5.5896		731	0.00197351	731	0.00733476	455	0.377	455	0.914							322.817	1.1715	-13000	-0.342102	-13000	-0.099185
538	94.69	538	18.08	535	8.0482	535	6.0601		730	0.00203487	730	0.00748027	450	0.339	450	0.856							323.146	1.16981	-14000	-0.364244	-14000	-0.102423
539	99.12	539	18.81	535.5	8.5884	535.5	6.5584		729	0.00207581	729	0.00764367	445	0.301	445	0.789							323.475	1.16815	-15000	-0.386424	-15000	-0.105652
540	102.3	540	19.71	536	9.1678	536	7.0976		728	0.00208346	728	0.00775569	440	0.282	440	0.719							323.804	1.16652	-14000	-0.363443	-14000	-0.098725
541	105.9	541	20.63	536.5	9.7815	536.5	7.6683		727	0.00205942	727	0.00785211	435	0.257	435	0.65							324.133	1.16491	-13000	-0.343632	-13000	-0.097665
542	109.3	542	21.59	537	10.428	537	8.248		726	0.0020125	726	0.00793282	430	0.219	430	0.59							324.461	1.16332	-12000	-0.318253	-12000	-0.097349
543	112.7	543	22.57	537.5	11.114	537.5	8.8415		725	0.00189417	725	0.00789539	425	0.195	425	0.546							324.79	1.16176	-11000	-0.296984	-11000	-0.094736
544	116.2	544	23.57	538	11.845	538	9.4662		724	0.00171303	724	0.00781026	420	0.172	420	0.507							325.119	1.1602	-10000	-0.272183	-10000	-0.093145
545	120.3	545	24.65	538.5	12.605	538.5	10.14		723	0.00159909	723	0.00781181	415	0.145	415	0.477							325.448	1.15866	-9000	-0.246913	-9000	-0.090868
546	124.4	546	25.72	539	13.371	539	10.883		722	0.00155911	722	0.00784328	410	0.13	410	0.454							325.777	1.15714	-8000	-0.219718	-8000	-0.08766
547	128.2	547	26.9	539.5	14.153	539.5	11.696		721	0.0016222	721	0.00791966	405	0.122	405	0.44							326.106	1.15562	-7000	-0.195793	-7000	-0.085782
548	132.6	548	28.07	540	14.966	540	12.581		720	0.00168354	720	0.00799943	400	0.117	400	0.434							326.435	1.15411	-6000	-0.171755	-6000	-0.077145
549	137.3	549	29.34	540.5	15.811	540.5	13.582		719	0.00172413	719	0.00805792	395	0.112	395	0.432							326.764	1.1526	-5000	-0.145659	-5000	-0.074681
550	141.2	550	30.74	541	16.686	541	14.717		718	0.00179047	718	0.00814073	390	0.107	390	0.427							327.093	1.15109	-4000	-0.119829	-4000	-0.067242
551	145.8	551	32.28	541.5	17.58	541.5	15.942		717	0.00184464	717	0.00820265	385	0.091	385	0.423							327.422	1.14959	-3000	-0.094556	-3000	-0.061394
552	151.4	552	33.87	542	18.488	542	17.233		716	0.00188863	716	0.00825673	380	0.074	380	0.413							327.751	1.14808	-2000	-0.066779	-2000	-0.050122
553	156.5	553	35.32	542.5	19.463	542.5	18.608		715	0.00193852	715	0.00833775	375	0.059	375	0.407							328.08	1.14658	-1000	-0.037568	-1000	-0.030416
554	161.4	554	36.71	543	20.505	543	20.1		714	0.00194335	714	0.00840968	370	0.044	370	0.399							328.409	1.14508	-820	-0.032978	-820	-0.025409
555	166.2	555	38.15	543.5	21.577	543.5	21.703		713	0.00199113	713	0.00849645	365	0.029	365	0.391							328.738	1.14359	-640	-0.026276	-640	-0.021992
556	170.5	556	39.75	544	22.657	544	23.407		712	0.00202644	712	0.00857076	360	0.02	360	0.388							329.068	1.1421	-460	-0.020737	-460	-0.01191
557	175.4	557	41.68	544.5	23.775	544.5	25.213		711	0.00205688	711	0.00865323	355	0.022	355	0.386							329.397	1.14062	-280	-0.014449	-280	-0.009553
558	180.8	558	43.75	545	24.95	545	27.132		710	0.00206576	710	0.00874591	350	0.039	350	0.385							329.726	1.13915	-100	-0.008522	-100	-0.00756
559	186	559	45.77	545.5	26.206	545.5	29.21		709	0.0021166	709	0.00885632	345	0.051	345	0.386							330.055	1.1377	-80	-0.007856	-80	-0.006835
560	191	560	47.68	546	27.516	546	31.42		708	0.00215096	708	0.00895821	340	0.061	340	0.386							330.384	1.13627	-60	-0.00676	-60	-0.004491
561	196.1	561	49.3	546.5	28.817	546.5	33.775		707	0.00216745	707	0.00904745	335	0.073	335	0.393							330.713	1.13485	-40	-0.005833	-40	-0.003477
562	200.2	562	50.88	547	30.17	547	36.295		706	0.00220255	706	0.00917267	330	0.093	330	0.406							331.042	1.13347	-20	-0.00491	-20	-0.002427
563	204.3	563	52.64	547.5	31.595	547.5	39.046		705	0.00224128	705	0.00931984	325	0.113	325	0.427							331.371	1.13211	0	-0.005007	0	-8.3e-05
564	209.2	564	54.92	548	33.071	548	42.027		704	0.00229902	704	0.00943571	320	0.175	320	0.468							331.701	1.1308
565	213.7	565	57.03	548.5	34.535	548.5	45.236		703	0.00232768	703	0.00955032	315	0.291	315	0.523							332.03	1.12952
566	217.9	566	59.16	549	35.994	549	48.677		702	0.00234675	702	0.00966365	310	0.467	310	0.614							332.359	1.12827
567	221.8	567	61.12	549.5	37.476	549.5	52.367		701	0.00240837	701	0.00982072	305	0.657	305	0.754							332.688	1.12707
568	224.8	568	62.89	550	39.037	550	56.321		700	0.00243221	700	0.0099616	300	0.8	300	0.944							333.017	1.12591
569	228.2	569	64.83	550.5	40.667	550.5	60.496		699	0.00245494	699	0.0100871	295	0.853	295	1.107							333.347	1.12479
570	231.8	570	66.42	551	42.273	551	64.912		698	0.00248882	698	0.0102437	290	0.845	290	1.163							333.676	1.12372
571	235.2	571	68.14	551.5	43.884	551.5	69.554		697	0.00254556	697	0.0103984	285	0.841	285	1.183							334.005	1.12269
572	237.7	572	70.04	552	45.539	552	74.438		696	0.00257456	696	0.0105557	280	0.894	280	1.196							334.334	1.12172
573	240.3	573	72.25	552.5	47.24	552.5	79.527		695	0.00261912	695	0.0107426	275	0.997	275	1.279							334.664	1.12079
574	243.2	574	74.35	553	48.964	553	84.793		694	0.00268386	694	0.0109296	270	1.209	270	1.398							334.993	1.11989
575	246.2	575	76.33	553.5	50.655	553.5	90.174		693	0.00272162	693	0.0110882	265	1.665	265	1.552							335.322	1.11904
576	249.6	576	78.37	554	52.315	554	95.73		692	0.00275674	692	0.0112716	260	2.173	260	1.909							335.652	1.11823
577	253.5	577	80.11	554.5	54.006	554.5	101.43		691	0.00280021	691	0.0114871	255	2.205	255	2.258							335.981	1.11745
578	256.8	578	81.67	555	55.704	555	107.25		690	0.00284142	690	0.0116947	250	2.175	250	2.391							336.31	1.11671
579	259.1	579	83.38	555.5	57.337	555.5	113.22		689	0.00286472	689	0.0119077	245	2.398	245	2.327							336.64	1.116
580	260.1	580	85.17	556	58.935	556	119.39		688	0.00293067	688	0.0121331	240	2.976	240	2.548							336.969	1.11532
581	260.8	581	86.9	556.5	60.559	556.5	125.92		687	0.00300641	687	0.0123358	235	2.897	235	2.935							337.298	1.11466
582	262.6	582	88.4	557	62.203	557	132.79		686	0.00305836	686	0.012557	230	2.676	230	2.873							337.628	1.11402
583	265.4	583	90.13	557.5	63.884	557.5	140.06		685	0.00310978	685	0.012813	225	2.316	225	2.731							337.957	1.11339
584	268.6	584	92.04	558	65.584	558	147.6		684	0.00313147	684	0.0130313	220	2.042	220	2.539							338.287	1.11278
585	270.7	585	94.26	558.5	67.303	558.5	155.38		683	0.00316441	683	0.0132436	215	1.992	215	2.532							338.616	1.11218
586	273.4	586	97.51	559	69.071	559	163.3		682	0.0032333	682	0.0135062	210	2.032	210	2.465							338.945	1.11159
587	276.6	587	100.2	559.5	70.845	559.5	171.3		681	0.00331553	681	0.013783	205	2.015	205	2.522							339.275	1.11101
588	279.2	588	101.9	560	72.533	560	179.23		680	0.00337698	680	0.0140412	200	2.018	200	2.459							339.604	1.11043
589	282.1	589	103.8	560.5	74.183	560.5	187.03		679	0.0034668	679	0.0142922											339.934	1.10984
590	283.8	590	105.8	561	75.773	561	194.88		678	0.00356147	678	0.0145797											340.263	1.10926
591	285	591	108.1	561.5	77.312	561.5	202.79		677	0.00360549	677	0.014859											340.593	1.10867
592	287.5	592	110.5	562	78.821	562	210.82		676	0.00366164	676	0.0151427											340.922	1.10808
593	289.1	593	112.5	562.5	80.296	562.5	218.91		675	0.00374202	675	0.0154249											341.252	1.10749
594	291.9	594	114.5	563	81.757	563	227.12		674	0.00383932	674	0.0157449											341.581	1.1069
595	293.8	595	116.3	563.5	83.199	563.5	235.44		673	0.00393099	673	0.0160498											341.911	1.1063
596	296.8	596	118.1	564	84.631	564	243.81		672	0.00402131	672	0.0163649											342.24	1.1057
597	299.5	597	119.9	564.5	85.975	564.5	252.05		671	0.00411237	671	0.0167247											342.57	1.10509
598	300.5	598	121.6	565	87.3	565	260.07		670	0.00421412	670	0.0170714											342.9	1.10448
599	301.6	599	123.2	565.5	88.585	565.5	267.93		669	0.00431259	669	0.0174516											343.229	1.10387
600	303.5	600	125.4	566	89.878	566	275.63		668	0.00441551	668	0.0178287											343.559	1.10326
601	307	601	128	566.5	91.191	566.5	283.18		667	0.00452882	667	0.0181973											343.888	1.10265
602	309.7	602	130.2	567	92.554	567	290.52		666	0.00462522	666	0.0185489											344.218	1.10203
603	312.1	603	133.3	567.5	93.993	567.5	297.73		665	0.004735	665	0.0189617											344.548	1.10142
604	312.7	604	135.8	568	95.445	568	304.94		664	0.00485192	664	0.0193932											344.877	1.10081
605	313.8	605	137.9	568.5	96.913	568.5	312.09		663	0.00496971	663	0.019814											345.207	1.10019
606	314.7	606	139.4	569	98.378	569	319.03		662	0.00511911	662	0.0202664											345.537	1.09957
607	314.2	607	141	569.5	99.863	569.5	325.8		661	0.00525875	661	0.020707											345.866	1.09896
608	313.4	608	143	570	101.32	570	332.36		660	0.0054135	660	0.0211616											346.196	1.09835
609	313.8	609	144.9	570.5	102.76	570.5	338.79		659	0.00556596	659	0.0216643											346.526	1.09774
610	315.8	610	146.8	571	104.16	571	345.06		658	0.0057214	658	0.0221357											346.855	1.09712
611	317.6	611	148.8	571.5	105.6	571.5	351.08		657	0.00583547	657	0.0226148											347.185	1.0965
612	318.4	612	150.6	572	107.07	572	356.84		656	0.00600379	656	0.0231325											347.515	1.09588
613	318.2	613	152.6	572.5	108.56	572.5	362.54		655	0.00616622	655	0.0236482											347.845	1.09525
614	317	614	154.8	573	109.97	573	368.19		654	0.00635569	654	0.0241825											348.174	1.09461
615	316.7	615	156.2	573.5	111.33	573.5	373.61		653	0.00654401	653	0.0247252											348.504	1.09397
616	315.6	616	156.6	574	112.61	574	378.88		652	0.00672031	652	0.0252419											348.834	1.09333
617	313.5	617	157.1	574.5	113.86	574.5	383.91		651	0.00687336	651	0.0257849											349.164	1.09266
618	312.3	618	157.3	575	115.06	575	388.74		650	0.00704698	650	0.0263672											349.494	1.09199
619	312.4	619	157.9	575.5	116.19	575.5	393.28		649	0.00724738	649	0.0269821											349.823	1.0913
620	312.9	620	159.3	576	117.31	576	397.59		648	0.00741181	648	0.027564											350.153	1.0906
621	313.2	621	161	576.5	118.43	576.5	401.67		647	0.00757578	647	0.0281389											350.483	1.08988
622	312.9	622	162.6	577	119.6	577	405.59		646	0.00774697	646	0.0287387											350.813	1.08914
623	310.9	623	163.3	577.5	120.79	577.5	409.52		645	0.00793725	645	0.0293638											351.143	1.08839
624	308.6	624	163.5	578	122.02	578	413.39		644	0.00811203	644	0.0299796											351.473	1.08762
625	306.2	625	163.7	578.5	123.26	578.5	417.24		643	0.00828867	643	0.0306022											351.803	1.08683
626	303.3	626	164.1	579	124.56	579	421.03		642	0.00848096	642	0.0312482											352.133	1.08601
627	300.7	627	165	579.5	125.86	579.5	424.98		641	0.00869445	641	0.0319029											352.462	1.08518
628	298	628	165.4	580	127.11	580	428.88		640	0.00891616	640	0.032558											352.792	1.08432
629	295.6	629	165.9	580.5	128.34	580.5	432.84		639	0.00914013	639	0.0332217											353.122	1.08346
630	294.6	630	166.6	581	129.48	581	436.94		638	0.00935381	638	0.0339038											353.452	1.08257
631	293.6	631	166.9	581.5	130.55	581.5	441.11		637	0.00956428	637	0.0345705											353.782	1.08167
632	292.2	632	166.8	582	131.51	582	445.46		636	0.00975925	636	0.0352446											354.112	1.08075
633	290.6	633	166.3	582.5	132.4	582.5	449.89		635	0.00997657	635	0.0359429											354.442	1.07982
634	288.5	634	166	583	133.16	583	454.33		634	0.0101633	634	0.0366249											354.772	1.07887
635	284.7	635	165.1	583.5	133.87	583.5	458.69		633	0.0103714	633	0.0373361											355.102	1.07792
636	280.3	636	164.9	584	134.47	584	463.17		632	0.0105603	632	0.0380693											355.432	1.07698
637	275.7	637	165.8	584.5	134.97	584.5	467.59		631	0.0107761	631	0.0388271											355.762	1.07603
638	271.6	638	166.2	585	135.34	585	472.03		630	0.0110091	630	0.0395847											356.092	1.07509
639	268.9	639	165.9	585.5	135.6	585.5	476.57		629	0.0112259	629	0.0403553											356.423	1.07415
640	266.1	640	165.2	586	135.77	586	481.24		628	0.0114252	628	0.0411176											356.753	1.07323
641	263	641	164.5	586.5	135.88	586.5	486.19		627	0.0116436	627	0.0418868											357.083	1.07231
642	259.9	642	164.3	587	136.04	587	491.56		626	0.0118734	626	0.0426667											357.413	1.07142
643	256.4	643	163	587.5	136.15	587.5	497.41		625	0.0120854	625	0.0434726											357.743	1.07055
644	253.3	644	161.5	588	136.29	588	503.6		624	0.0123299	624	0.0442869											358.073	1.06971
645	249.9	645	160.9	588.5	136.42	588.5	510.19		623	0.012588	623	0.0450958											358.403	1.0689
646	247	646	160.6	589	136.44	589	517.19		622	0.0128547	622	0.0459321											358.734	1.06811
647	243.4	647	159.4	589.5	136.28	589.5	524.55		621	0.0130823	621	0.0467637											359.064	1.06737
648	239	648	158.2	590	135.89	590	532.13		620	0.0133812	620	0.047659											359.394	1.06664
649	234.1	649	156.9	590.5	135.3	590.5	539.77		619	0.0136247	619	0.048554											359.724	1.06596
650	229.7	650	155.6	591	134.58	591	547.53		618	0.0138812	618	0.0494221											360.054	1.0653
651	225.3	651	154.3	591.5	133.84	591.5	555.33		617	0.0141644	617	0.0503118											360.385	1.06469
652	221.2	652	152.5	592	133.08	592	563.32		616	0.0144232	616	0.0511948											360.715	1.06411
653	217.9	653	150.9	592.5	132.33	592.5	571.52		615	0.0146763	615	0.0520687											361.045	1.06355
654	215.4	654	148.7	593	131.66	593	579.89		614	0.0149416	614	0.052945											361.375	1.06302
655	211.6	655	146.3	593.5	131	593.5	588.47		613	0.0152372	613	0.05386											361.706	1.0625
656	207.1	656	143.9	594	130.26	594	597.3		612	0.0155304	612	0.0548054											362.036	1.062
657	202.5	657	142.1	594.5	129.41	594.5	606.12		611	0.0158237	611	0.0557328											362.366	1.06151
658	197.6	658	140.5	595	128.35	595	614.67		610	0.0161195	610	0.0566573											362.697	1.06102
659	192.3	659	139	595.5	127.14	595.5	623.1		609	0.0164151	609	0.0576017											363.027	1.06053
660	188.1	660	137.3	596	125.83	596	631.29		608	0.016685	608	0.0585314											363.357	1.06005
661	184.7	661	135.7	596.5	124.41	596.5	639.16		607	0.0169614	607	0.0594925											363.688	1.05956
662	182.7	662	133.7	597	122.93	597	646.69		606	0.0172453	606	0.0604714											364.018	1.05905
663	180.3	663	131.5	597.5	121.44	597.5	653.91		605	0.0175502	605	0.0614276											364.348	1.05851
664	176.3	664	129.9	598	119.92	598	660.98		604	0.0178457	604	0.0624102											364.679	1.05796
665	171.6	665	127.9	598.5	118.37	598.5	668.19		603	0.0181727	603	0.0633949											365.009	1.05738
666	167.2	666	125.2	599	116.82	599	675.2		602	0.0184967	602	0.0643783											365.34	1.05677
667	162.3	667	122.5	599.5	115.17	599.5	681.75		601	0.0187977	601	0.0653851											365.67	1.05613
668	158.3	668	120.1	600	113.45	600	688.11		600	0.0191088	600	0.0663985											366.001	1.05546
669	154.6	669	118.4	600.5	111.68	600.5	694.3		599	0.0194079	599	0.0673963											366.331	1.05475
670	150.9	670	116.3	601	109.89	601	700		598	0.0197151	598	0.0683947											366.661	1.05401
671	147.2	671	114.2	601.5	108.08	601.5	705.14		597	0.020025	597	0.0694204											366.992	1.05323
672	143.8	672	111.9	602	106.21	602	709.59		596	0.0203755	596	0.0704579											367.322	1.0524
673	140.4	673	109.1	602.5	104.34	602.5	713.5		595	0.0206865	595	0.0714985											367.653	1.05156
674	136.9	674	106.9	603	102.51	603	717.23		594	0.021009	594	0.0725426											367.983	1.05069
675	132.7	675	105.5	603.5	100.75	603.5	720.51		593	0.0213352	593	0.0735983											368.314	1.04979
676	128.9	676	103.7	604	99.041	604	723.14		592	0.021676	592	0.0746849											368.645	1.04886
677	125.4	677	101.6	604.5	97.357	604.5	725.09		591	0.0219998	591	0.0757843											368.975	1.04792
678	122.1	678	99.55	605	95.705	605	726.55		590	0.0223548	590	0.0769125											369.306	1.04695
679	119.1	679	97.43	605.5	94.104	605.5	727.35		589	0.0226871	589	0.0780222											369.636	1.04597
680	116	680	95.04	606	92.565	606	727.61		588	0.0230492	588	0.0791582											369.967	1.04496
681	113.1	681	92.65	606.5	90.987	606.5	727.13		587	0.0234105	587	0.0803075											370.298	1.04396
682	109.7	682	90.89	607	89.347	607	726		586	0.0237579	586	0.0814452											370.628	1.04295
683	106.5	683	89.01	607.5	87.691	607.5	724.59		585	0.0241246	585	0.0826155											370.959	1.04194
684	102.9	684	87.01	608	86.021	608	722.88		584	0.0244931	584	0.0838088											371.29	1.04093
685	100.2	685	84.96	608.5	84.348	608.5	720.85		583	0.0248573	583	0.0849905											371.62	1.03991
686	97.03	686	82.84	609	82.647	609	718.43		582	0.0252291	582	0.0861852											371.951	1.03889
687	93.66	687	80.73	609.5	80.951	609.5	715.58		581	0.0256178	581	0.0874263											372.282	1.03787
688	91.34	688	78.64	610	79.299	610	712.03		580	0.0260024	580	0.0886735											372.612	1.03685
689	88.68	689	76.39	610.5	77.713	610.5	707.89		579	0.0263694	579	0.0899249											372.943	1.03585
690	86.48	690	74.23	611	76.19	611	703.05		578	0.0267854	578	0.0912169											373.274	1.03487
691	84.32	691	72.06	611.5	74.687	611.5	697.55		577	0.0271968	577	0.0925229											373.605	1.03389
692	82.02	692	69.66	612	73.212	612	691.5		576	0.0276119	576	0.0938366											373.935	1.03291
693	79.95	693	67.65	612.5	71.791	612.5	685.01		575	0.0280551	575	0.0951624											374.266	1.03194
694	77.57	694	65.99	613	70.438	613	678.21		574	0.0284605	574	0.0964698											374.597	1.03096
695	75.01	695	64.56	613.5	69.082	613.5	671.19		573	0.0288597	573	0.0977647											374.928	1.03
696	72.59	696	63.26	614	67.777	614	664.06		572	0.0292757	572	0.0991363											375.259	1.02905
697	70.36	697	61.74	614.5	66.517	614.5	656.61		571	0.029711	571	0.100544											375.589	1.0281
698	68.5	698	60.06	615	65.3	615	648.92		570	0.0301612	570	0.101919											375.92	1.02717
699	66.88	699	58.44	615.5	64.129	615.5	640.87		569	0.0305887	569	0.103256											376.251	1.02624
700	65.15	700	56.88	616	62.978	616	632.52		568	0.0310173	568	0.104628											376.582	1.02531
701	63.31	701	55.46	616.5	61.821	616.5	623.84		567	0.0314502	567	0.106021											376.913	1.02439
702	61.41	702	53.92	617	60.694	617	614.89		566	0.0318683	566	0.107417											377.244	1.02347
703	59.68	703	52.45	617.5	59.616	617.5	605.7		565	0.032305	565	0.108807											377.575	1.02257
704	57.65	704	51.2	618	58.517	618	596.3		564	0.0327455	564	0.110219											377.906	1.02167
705	55.79	705	50.13	618.5	57.468	618.5	586.9		563	0.0331971	563	0.111694											378.237	1.02078
706	53.94	706	49.08	619	56.479	619	577.53		562	0.0336484	562	0.113154											378.568	1.0199
707	52.3	707	48.04	619.5	55.566	619.5	568.23		561	0.0340849	561	0.114578											378.898	1.01903
708	50.97	708	46.83	620	54.712	620	558.95		560	0.0345291	560	0.116027											379.229	1.01817
709	49.82	709	45.57	620.5	53.909	620.5	549.62		559	0.0350054	559	0.117529											379.56	1.01731
710	48.76	710	44.29	621	53.129	621	540.2		558	0.0354813	558	0.119021											379.891	1.01646
711	47.69	711	42.99	621.5	52.352	621.5	530.79		557	0.0359286	557	0.120483											380.223	1.01562
712	46.23	712	41.72	622	51.594	622	521.21		556	0.0363914	556	0.121984											380.554	1.0148
713	44.72	713	40.47	622.5	50.819	622.5	511.4		555	0.0368834	555	0.123533											380.885	1.01399
714	43.24	714	39.45	623	50.041	623	501.51		554	0.037341	554	0.125032											381.216	1.01319
715	41.71	715	38.41	623.5	49.259	623.5	491.61		553	0.03781	553	0.126535											381.547	1.01239
716	40.17	716	37.5	624	48.476	624	481.85		552	0.0382864	552	0.128066											381.878	1.01161
717	38.91	717	36.55	624.5	47.689	624.5	472.37		551	0.0387491	551	0.129629											382.209	1.01083
718	37.79	718	35.37	625	46.932	625	463.04		550	0.0392489	550	0.131186											382.54	1.01006
719	36.6	719	34.03	625.5	46.184	625.5	453.78		549	0.0397351	549	0.132752											382.871	1.0093
720	35.49	720	32.97	626	45.441	626	444.89		548	0.040237	548	0.134299											383.202	1.00856
721	34.21	721	32.09	626.5	44.733	626.5	436.34		547	0.0407137	547	0.135894											383.534	1.00782
722	32.77	722	31.05	627	44.094	627	428.06		546	0.0412226	546	0.137499											383.865	1.00708
723	31.44	723	30.04	627.5	43.517	627.5	420.1		545	0.0416816	545	0.139083											384.196	1.00635
724	30.09	724	29.09	628	42.994	628	412.5		544	0.0421857	544	0.140707											384.527	1.00562
725	28.89	725	27.95	628.5	42.498	628.5	405.19		543	0.042712	543	0.142356											384.858	1.00491
726	27.63	726	26.82	629	42.002	629	398.25		542	0.0432297	542	0.144011											385.19	1.00419
727	26.6	727	25.83	629.5	41.523	629.5	391.57		541	0.0437753	541	0.145691											385.521	1.00348
728	25.6	728	24.78	630	41.021	630	384.99		540	0.0442838	540	0.147363											385.852	1.00278
729	24.5	729	23.71	630.5	40.485	630.5	378.52		539	0.0447943	539	0.149007											386.183	1.00209
730	23.51	730	22.71	631	39.929	631	372.19		538	0.0452962	538	0.150632											386.515	1.0014
731	22.54	731	21.7	631.5	39.375	631.5	365.83		537	0.0457921	537	0.152288											386.846	1.0007
732	21.37	732	20.83	632	38.841	632	359.41		536	0.0463397	536	0.153972											387.177	1.00002
733	20.16	733	19.92	632.5	38.333	632.5	353.21		535	0.0468184	535	0.155579											387.509	0.999345
734	19.07	734	19.03	633	37.868	633	347.3		534	0.0473124	534	0.157181											387.84	0.998682
735	18.01	735	18.15	633.5	37.43	633.5	341.63		533	0.0478311	533	0.158841											388.171	0.998019
736	17.06	736	17.26	634	37.023	634	336.31		532	0.0483587	532	0.16049											388.503	0.997366
737	16.18	737	16.41	634.5	36.596	634.5	331.38		531	0.0488723	531	0.162148											388.834	0.996715
738	15.45	738	15.6	635	36.126	635	326.75		530	0.0493531	530	0.163773											389.165	0.996071
739	14.77	739	14.74	635.5	35.614	635.5	322.6		529	0.0498526	529	0.165375											389.497	0.995425
740	14.02	740	14.08	636	35.046	636	318.68		528	0.0503529	528	0.166991											389.828	0.994778
741	13.31	741	13.45	636.5	34.46	636.5	314.82		527	0.0508498	527	0.168609											390.16	0.994145
742	12.51	742	12.78	637	33.849	637	311.12		526	0.0513596	526	0.170222											390.491	0.993518
743	11.75	743	12.18	637.5	33.235	637.5	307.59		525	0.051814	525	0.171745											390.823	0.992895
744	11.06	744	11.51	638	32.648	638	304.13		524	0.052303	524	0.173303											391.154	0.992259
745	10.43	745	10.79	638.5	32.108	638.5	300.76		523	0.0528091	523	0.174873											391.486	0.991622
746	9.868	746	10.17	639	31.592	639	297.55		522	0.0532864	522	0.176423											391.817	0.990975
747	9.281	747	9.574	639.5	31.095	639.5	294.5		521	0.0537615	521	0.178017											392.149	0.990321
748	8.747	748	9.094	640	30.606	640	291.75		520	0.0542299	520	0.179523											392.48	0.989654
749	8.256	749	8.649	640.5	30.109	640.5	289.26		519	0.0546865	519	0.181023											392.812	0.988976
750	7.807	750	8.12	641	29.597	641	286.96		518	0.0551383	518	0.182535											393.143	0.988296
751	7.382	751	7.67	641.5	29.05	641.5	284.8		517	0.0556085	517	0.184043											393.475	0.987597
752	6.932	752	7.247	642	28.484	642	282.67		516	0.0560342	516	0.18548											393.807	0.986876
753	6.535	753	6.789	642.5	27.915	642.5	280.54		515	0.0564632	515	0.186918											394.138	0.986123
754	6.113	754	6.368	643	27.37	643	278.39		514	0.0569238	514	0.188363											394.47	0.985354
755	5.718	755	6.042	643.5	26.835	643.5	276.24		513	0.0574182	513	0.189846											394.802	0.984562
756	5.333	756	5.675	644	26.326	644	274.05		512	0.0578633	512	0.191288											395.133	0.983754
757	4.965	757	5.343	644.5	25.813	644.5	271.82		511	0.0582825	511	0.19275											395.465	0.982927
758	4.69	758	5.001	645	25.309	645	269.48		510	0.0587632	510	0.194234											395.796	0.982076
759	4.417	759	4.711	645.5	24.788	645.5	267.24		509	0.0592387	509	0.19567											396.128	0.98121
760	4.146	760	4.397	646	24.22	646	265.11		508	0.0596463	508	0.197075											396.46	0.980317
761	3.881	761	4.141	646.5	23.639	646.5	263		507	0.0600822	507	0.198473											396.792	0.9794
762	3.63	762	3.902	647	23.086	647	260.9		506	0.0605283	506	0.199912											397.123	0.97846
763	3.402	763	3.595	647.5	22.572	647.5	258.76		505	0.0609609	505	0.201313											397.455	0.977521
764	3.153	764	3.344	648	22.081	648	256.62		504	0.0613973	504	0.202712											397.787	0.976572
765	2.926	765	3.141	648.5	21.622	648.5	254.49		503	0.0618021	503	0.204116											398.119	0.97562
766	2.711	766	2.927	649	21.191	649	252.34		502	0.0622322	502	0.205506											398.451	0.974661
767	2.516	767	2.73	649.5	20.792	649.5	249.98		501	0.0627204	501	0.206924											398.782	0.973694
768	2.318	768	2.551	650	20.394	650	247.57		500	0.0630548	500	0.208266											399.114	0.972733
769	2.162	769	2.373	650.5	19.946	650.5	245.15		499	0.0634813	499	0.20961											399.446	0.971772
770	2.013	770	2.195	651	19.461	651	242.72		498	0.0639008	498	0.21103											399.778	0.970814
771	1.861	771	2.047	651.5	18.961	651.5	240.25		497	0.0643493	497	0.21244											400.11	0.969874
772	1.745	772	1.913	652	18.478	652	237.77		496	0.0647448	496	0.213792											400.442	0.96896
773	1.615	773	1.791	652.5	18.001	652.5	235.28		495	0.0651686	495	0.215167											400.774	0.968057
774	1.482	774	1.655	653	17.543	653	232.73		494	0.0656197	494	0.216577											401.105	0.967173
775	1.353	775	1.513	653.5	17.136	653.5	230.19		493	0.0660336	493	0.21792											401.437	0.966307
776	1.251	776	1.375	654	16.769	654	227.46		492	0.0664429	492	0.219225											401.769	0.965462
777	1.126	777	1.254	654.5	16.441	654.5	224.66		491	0.0668693	491	0.220601											402.101	0.964646
778	1.05	778	1.158	655	16.116	655	221.64		490	0.0672818	490	0.221964											402.433	0.963852
779	0.977	779	1.049	655.5	15.786	655.5	218.44		489	0.0676985	489	0.22331											402.765	0.963081
780	0.916	780	0.985	656	15.435	656	215		488	0.0680981	488	0.224661											403.097	0.962349
781	0.842	781	0.9	656.5	15.078	656.5	211.46		487	0.0685446	487	0.226005											403.429	0.961644
782	0.757	782	0.818	657	14.688	657	207.78		486	0.0689482	486	0.227333											403.761	0.960952
783	0.709	783	0.755	657.5	14.27	657.5	204.02		485	0.0693333	485	0.228682											404.093	0.960287
784	0.675	784	0.684	658	13.852	658	200.25		484	0.0697581	484	0.230007											404.425	0.959647
785	0.612	785	0.626	658.5	13.45	658.5	196.5		483	0.0701825	483	0.231347											404.758	0.959027
786	0.553	786	0.578	659	13.064	659	192.91		482	0.0706181	482	0.232691											405.09	0.958431
787	0.507	787	0.537	659.5	12.69	659.5	189.4		481	0.0709888	481	0.234038											405.422	0.95785
788	0.474	788	0.493	660	12.339	660	185.9		480	0.0713755	480	0.235365											405.754	0.957289
789	0.437	789	0.441	660.5	12.006	660.5	182.35		479	0.0718303	479	0.236736											406.086	0.956758
790	0.405	790	0.392	661	11.711	661	178.75		478	0.0722183	478	0.238073											406.418	0.956234
791	0.37	791	0.362	661.5	11.42	661.5	175.01		477	0.0726636	477	0.23947											406.75	0.955714
792	0.343	792	0.341	662	11.139	662	171.15		476	0.0730942	476	0.240863											407.082	0.955217
793	0.331	793	0.313	662.5	10.869	662.5	167.18		475	0.0734885	475	0.242245											407.415	0.954729
794	0.324	794	0.277	663	10.617	663	163.19		474	0.073915	474	0.243636											407.747	0.954247
795	0.341	795	0.266	663.5	10.383	663.5	159.29		473	0.0743362	473	0.245034											408.079	0.953772
796	0.376	796	0.246	664	10.141	664	155.53		472	0.0747703	472	0.246481											408.411	0.953304
797	0.446	797	0.235	664.5	9.8902	664.5	151.89		471	0.0752091	471	0.247913											408.744	0.952852
798	0.425	798	0.257	665	9.6296	665	148.39		470	0.0756138	470	0.249368											409.076	0.952418
799	0.388	799	0.297	665.5	9.3687	665.5	145.01		469	0.0760806	469	0.250864											409.408	0.951978
800	0.421	800	0.357	666	9.0866	666	141.68		468	0.0764986	468	0.25232											409.74	0.951545
				666.5	8.7894	666.5	138.34		467	0.0769306	467	0.253823											410.073	0.951137
				667	8.4948	667	134.94		466	0.0773887	466	0.255419											410.405	0.950734
				667.5	8.2013	667.5	131.56		465	0.0778904	465	0.256965											410.737	0.95034
				668	7.9245	668	128.15		464	0.0783627	464	0.258567											411.07	0.949958
				668.5	7.6587	668.5	124.82		463	0.0788956	463	0.260238											411.402	0.949594
				669	7.4243	669	121.56		462	0.0794042	462	0.2619											411.735	0.949252
				669.5	7.2205	669.5	118.33		461	0.0798714	461	0.263523											412.067	0.948926
				670	7.0407	670	115.1		460	0.0803679	460	0.265254											412.4	0.948597
				670.5	6.8833	670.5	111.97		459	0.0809265	459	0.267011											412.732	0.948288
				671	6.732	671	108.88		458	0.0814084	458	0.26876											413.064	0.94801
				671.5	6.5934	671.5	105.81		457	0.0819674	457	0.270573											413.397	0.947733
				672	6.4514	672	102.85		456	0.0825365	456	0.272385											413.729	0.94747
				672.5	6.3087	672.5	99.948		455	0.0831368	455	0.274209											414.062	0.947217
				673	6.1514	673	97.15		454	0.0836371	454	0.276068											414.394	0.946984
				673.5	5.9946	673.5	94.507		453	0.0842108	453	0.277965											414.727	0.946763
				674	5.8386	674	91.943		452	0.0848146	452	0.279929											415.059	0.946544
				674.5	5.6894	674.5	89.355		451	0.0854361	451	0.281898											415.392	0.946316
				675	5.5511	675	86.828		450	0.0859879	450	0.283822											415.725	0.946103
				675.5	5.4229	675.5	84.339		449	0.0865779	449	0.285779											416.057	0.945901
				676	5.3041	676	81.864		448	0.087181	448	0.287775											416.39	0.945675
				676.5	5.1816	676.5	79.453		447	0.0878084	447	0.289854											416.722	0.945446
				677	5.0467	677	77.098		446	0.0884732	446	0.291998											417.055	0.945211
				677.5	4.9066	677.5	74.857		445	0.0890965	445	0.294136											417.388	0.944981
				678	4.7597	678	72.712		444	0.0896778	444	0.296289											417.72	0.944744
				678.5	4.6011	678.5	70.645		443	0.0902982	443	0.298457											418.053	0.944497
				679	4.4525	679	68.61		442	0.091043	442	0.300725											418.386	0.94424
				679.5	4.3158	679.5	66.642		441	0.0917422	441	0.303048											418.718	0.943994
				680	4.2017	680	64.714		440	0.0924242	440	0.30534											419.051	0.943748
				680.5	4.1109	680.5	62.795		439	0.0931609	439	0.307729											419.384	0.943481
				681	4.0348	681	60.922		438	0.0939263	438	0.310109											419.717	0.943227
				681.5	3.958	681.5	59.139		437	0.0946016	437	0.312452											420.049	0.942991
				682	3.8852	682	57.515		436	0.0953054	436	0.314806											420.382	0.942777
				682.5	3.7974	682.5	55.949		435	0.0960978	435	0.317311											420.715	0.942578
				683	3.6865	683	54.459		434	0.096879	434	0.319876											421.048	0.9424
				683.5	3.5696	683.5	53.031		433	0.097627	433	0.322528											421.381	0.942249
				684	3.4437	684	51.653		432	0.0984306	432	0.325124											421.714	0.942141
				684.5	3.3185	684.5	50.308		431	0.0992786	431	0.327806											422.046	0.942066
				685	3.2105	685	48.94		430	0.100111	430	0.330602											422.379	0.942017
				685.5	3.1251	685.5	47.579		429	0.100932	429	0.333367											422.712	0.942032
				686	3.0491	686	46.271		428	0.101743	428	0.336169											423.045	0.942103
				686.5	2.9828	686.5	45.097		427	0.102607	427	0.339031											423.378	0.942222
				687	2.9139	687	43.981		426	0.103497	426	0.34197											423.711	0.942388
				687.5	2.8489	687.5	42.952		425	0.104505	425	0.344989											424.044	0.9426
				688	2.7914	688	41.988		424	0.105478	424	0.348085											424.377	0.942859
				688.5	2.7383	688.5	41.077		423	0.106395	423	0.351205											424.71	0.943171
				689	2.6856	689	40.19		422	0.107307	422	0.354437											425.043	0.943518
				689.5	2.635	689.5	39.269		421	0.108365	421	0.357656											425.376	0.943899
				690	2.5989	690	38.299		420	0.109425	420	0.360997											425.709	0.944332
				690.5	2.5669	690.5	37.318		419	0.110459	419	0.364391											426.042	0.944796
				691	2.5356	691	36.359		418	0.111468	418	0.367781											426.375	0.945279
				691.5	2.492	691.5	35.385		417	0.112567	417	0.371304											426.708	0.945776
				692	2.4454	692	34.465		416	0.113722	416	0.374821											427.041	0.946283
				692.5	2.3976	692.5	33.6		415	0.114812	415	0.378337											427.374	0.94679
				693	2.3434	693	32.801		414	0.115777	414	0.381937											427.707	0.947298
				693.5	2.2889	693.5	32.063		413	0.116999	413	0.38579											428.041	0.947783
				694	2.2293	694	31.369		412	0.11817	412	0.389686											428.374	0.948251
				694.5	2.1726	694.5	30.692		411	0.119412	411	0.393534											428.707	0.948704
				695	2.1129	695	30.053		410	0.120555	410	0.397348											429.04	0.949118
				695.5	2.0528	695.5	29.447		409	0.121749	409	0.401223											429.373	0.949489
				696	1.9891	696	28.856		408	0.123022	408	0.40512											429.707	0.949814
				696.5	1.9279	696.5	28.293		407	0.124257	407	0.409157											430.04	0.950087
				697	1.8798	697	27.716		406	0.125548	406	0.413269											430.373	0.950303
				697.5	1.8342	697.5	27.16		405	0.126707	405	0.417329											430.706	0.950467
				698	1.7986	698	26.606		404	0.128059	404	0.421429											431.04	0.950564
				698.5	1.7775	698.5	26.084		403	0.129393	403	0.425648											431.373	0.95061
				699	1.7718	699	25.577		402	0.130825	402	0.429944											431.706	0.950592
				699.5	1.7666	699.5	25.079		401	0.132102	401	0.434351											432.04	0.950504
				700	1.763	700	24.58		400	0.13317	400	0.438603											432.373	0.950352
									399	0.134435	399	0.442958											432.706	0.950136
									398	0.135919	398	0.447417											433.04	0.949856
									397	0.137445	397	0.451721											433.373	0.949521
									396	0.138705	396	0.456177											433.707	0.949148
									395	0.140119	395	0.460973											434.04	0.94873
									394	0.141498	394	0.465618											434.374	0.948283
									393	0.142984	393	0.47054											434.707	0.947798
									392	0.144472	392	0.475546											435.04	0.94729
									391	0.145915	391	0.480463											435.374	0.946776
									390	0.147638	390	0.485623											435.707	0.946253
									389	0.149268	389	0.490788											436.041	0.945738
									388	0.15092	388	0.496016											436.375	0.945248
									387	0.152669	387	0.501702											436.708	0.944793
									386	0.154099	386	0.507066											437.042	0.944367
									385	0.155842	385	0.512679											437.375	0.943979
									384	0.157501	384	0.518607											437.709	0.943638
									383	0.159291	383	0.524537											438.043	0.943362
									382	0.161355	382	0.53064											438.376	0.943158
									381	0.163189	381	0.536624											438.71	0.943022
									380	0.164894	380	0.542764											439.044	0.942972
									379	0.166878	379	0.548979											439.377	0.943012
									378	0.168979	378	0.555281											439.711	0.943129
									377	0.170926	377	0.561906											440.045	0.943323
									376	0.172864	376	0.568461											440.378	0.94359
									375	0.17482	375	0.575215											440.712	0.943943
									374	0.176998	374	0.58195											441.046	0.944376
									373	0.179086	373	0.588769											441.38	0.944881
									372	0.180833	372	0.595566											441.714	0.945451
									371	0.182692	371	0.602511											442.047	0.946089
									370	0.184018	370	0.610591											442.381	0.946784
									369	0.186293	369	0.617855											442.715	0.947514
									368	0.188632	368	0.625109											443.049	0.948286
									367	0.190692	367	0.632077											443.383	0.949089
									366	0.193021	366	0.639361											443.717	0.949925
									365	0.195427	365	0.646751											444.051	0.950772
									364	0.197644	364	0.654126											444.385	0.951626
									363	0.199929	363	0.661867											444.719	0.952483
									362	0.202518	362	0.669934											445.053	0.953336
									361	0.205195	361	0.677884											445.387	0.954174
									360	0.207517	360	0.685863											445.721	0.954982
									359	0.209832	359	0.694085											446.055	0.955773
									358	0.212451	358	0.702264											446.389	0.956533
									357	0.215033	357	0.710954											446.723	0.957262
									356	0.217335	356	0.719714											447.057	0.957943
									355	0.220086	355	0.72795											447.391	0.958593
									354	0.222278	354	0.736721											447.725	0.959203
									353	0.225115	353	0.746169											448.059	0.959767
									352	0.228136	352	0.755138											448.393	0.960283
									351	0.231105	351	0.764273											448.727	0.960743
									350	0.233818	350	0.774193											449.061	0.961166
									349	0.237457	349	0.784899											449.396	0.961541
									348	0.240595	348	0.794625											449.73	0.961874
									347	0.24343	347	0.803982											450.064	0.962163
									346	0.246622	346	0.814136											450.398	0.962432
									345	0.249418	345	0.82452											450.733	0.962669
									344	0.252418	344	0.834776											451.067	0.962875
									343	0.255833	343	0.845868											451.401	0.96306
									342	0.259467	342	0.857463											451.735	0.963227
									341	0.263106	341	0.868909											452.07	0.963399
									340	0.265393	340	0.878699											452.404	0.963573
									339	0.268621	339	0.890477											452.738	0.963758
									338	0.272349	338	0.902966											453.073	0.963962
									337	0.276323	337	0.914594											453.407	0.96421
									336	0.280724	336	0.926938											453.742	0.964487
									335	0.284888	335	0.94127											454.076	0.964808
									334	0.289347	334	0.954343											454.411	0.965187
									333	0.293385	333	0.967932											454.745	0.965633
									332	0.297588	332	0.981833											455.079	0.966162
									331	0.302064	331	0.996403											455.414	0.966771
									330	0.307097	330	1.01043											455.748	0.967469
									329	0.311354	329	1.02514											456.083	0.96826
									328	0.316742	328	1.04141											456.418	0.969159
									327	0.321882	327	1.05762											456.752	0.970146
									326	0.327502	326	1.07441											457.087	0.971238
									325	0.33374	325	1.09309											457.421	0.972431
									324	0.34056	324	1.11258											457.756	0.97373
									323	0.347656	323	1.1331											458.091	0.975125
									322	0.356518	322	1.1548											458.425	0.976613
									321	0.365	321	1.17981											458.76	0.978189
									320	0.373051	320	1.20416											459.095	0.979848
									319	0.382442	319	1.23132											459.429	0.981578
									318	0.392994	318	1.26107											459.764	0.983367
									317	0.403873	317	1.29329											460.099	0.985211
									316	0.416245	316	1.32857											460.433	0.987098
									315	0.429983	315	1.36551											460.768	0.989022
									314	0.444185	314	1.40895											461.103	0.990962
									313	0.459555	313	1.45656											461.438	0.992925
									312	0.474893	312	1.50527											461.773	0.994886
									311	0.492575	311	1.55934											462.107	0.996839
									310	0.509747	310	1.61244											462.442	0.998759
									309	0.527685	309	1.66411											462.777	1.00066
									308	0.546394	308	1.72404											463.112	1.00252
									307	0.566734	307	1.78838											463.447	1.00435
									306	0.586584	306	1.84658											463.782	1.00613
									305	0.60744	305	1.90797											464.117	1.00787
									304	0.630688	304	1.97806											464.452	1.00958
									303	0.654289	303	2.03125											464.787	1.01124
									302	0.678485	302	2.10198											465.122	1.01285
									301	0.703018	301	2.18394											465.457	1.0144
									300	0.726608	300	2.25274											465.792	1.01594
									299	0.750476	299	2.29823											466.127	1.01744
									298	0.77564	298	2.34928											466.462	1.01892
									297	0.800849	297	2.39317											466.797	1.02039
									296	0.826434	296	2.42936											467.132	1.02185
									295	0.852024	295	2.4597											467.467	1.02332
									294	0.877878	294	2.52863											467.802	1.02478
									293	0.903445	293	2.54947											468.137	1.02624
									292	0.927702	292	2.54477											468.473	1.02772
									291	0.953759	291	2.56124											468.808	1.02926
									290	0.979838	290	2.59205											469.143	1.03082
									289	1.00407	289	2.61165											469.478	1.03243
									288	1.03085	288	2.64855											469.813	1.03409
									287	1.0576	287	2.67062											470.149	1.03579
									286	1.08469	286	2.67779											470.484	1.03755
									285	1.11184	285	2.67462											470.819	1.03933
									284	1.13884	284	2.67374											471.155	1.04116
									283	1.16349	283	2.6679											471.49	1.04305
									282	1.18856	282	2.6571											471.825	1.04499
									281	1.21369	281	2.64215											472.161	1.04696
									280	1.23578	280	2.63253											472.496	1.04898
									279	1.25789	279	2.66265											472.831	1.05105
									278	1.28031	278	2.65241											473.167	1.05312
									277	1.29996	277	2.67317											473.502	1.05523
									276	1.32033	276	2.68948											473.838	1.05733
									275	1.33866	275	2.64517											474.173	1.05947
									274	1.35758	274	2.70735											474.509	1.06165
									273	1.37505	273	2.72406											474.844	1.06384
									272	1.3863	272	2.72069											475.18	1.06603
									271	1.3976	271	2.70644											475.515	1.06824
									270	1.41006	270	2.71079											475.851	1.07047
									269	1.42299	269	2.70379											476.186	1.07268
									268	1.43641	268	2.70497											476.522	1.07492
									267	1.44716	267	2.73322											476.857	1.07716
									266	1.45757	266	2.76566											477.193	1.07946
									265	1.46718	265	2.80432											477.529	1.08179
									264	1.47435	264	2.81753											477.864	1.08414
									263	1.48262	263	2.80874											478.2	1.08653
									262	1.4914	262	2.80176											478.536	1.08896
									261	1.49988	261	2.76979											478.872	1.09142
									260	1.50671	260	2.77832											479.207	1.09392
									259	1.51526	259	2.77829											479.543	1.0965
									258	1.52216	258	2.76484											479.879	1.09912
									257	1.53419	257	2.72297											480.215	1.10183
									256	1.54596	256	2.76085											480.55	1.1046
									255	1.55432	255	2.78143											480.886	1.10742
									254	1.56811	254	2.74558											481.222	1.11031
									253	1.58389	253	2.73016											481.558	1.11328
									252	1.59921	252	2.70034											481.894	1.11632
									251	1.6194	251	2.70679											482.23	1.11945
									250	1.63679	250	2.66567											482.566	1.12269
									249	1.66021	249	2.63991											482.902	1.12602
									248	1.68022	248	2.58949											483.238	1.12945
									247	1.70076	247	2.51523											483.573	1.13297
									246	1.718	246	2.46798											483.909	1.13658
									245	1.74464	245	2.42267											484.245	1.1403
									244	1.76208	244	2.34177											484.582	1.14416
									243	1.76391	243	2.27021											484.918	1.14812
									242	1.76131	242	2.12889											485.254	1.15223
									241	1.67853	241	1.99683											485.59	1.15648
									240	1.57754	240	1.7587											485.926	1.16085
									239	1.37028	239	1.52474											486.262	1.16537
									238	1.09878	238	1.26168											486.598	1.17003
									237	0.817746	237	0.954486											486.934	1.17484
									236	0.533091	236	0.659085											487.27	1.17981
									235	0.243947	235	0.398518											487.607	1.18495
									234	0.0849157	234	0.221278											487.943	1.19022
									233	-0.00727309	233	0.139163											488.279	1.19564
									232	0.00448197	232	0.1241											488.615	1.20122
									231	-0.0762861	231	0.0245916											488.952	1.20692
									230	-0.0700263	230	0.0062417											489.288	1.21275
									229	-0.0205913	229	0.0926431											489.624	1.2187
									228	-0.0841589	228	0.0851199											489.96	1.22476
									227	-0.13103	227	0.0113527											490.297	1.2309
									226	-0.161119	226	-0.0417401											490.633	1.23714
									225	-0.166617	225	0.00758409											490.969	1.24345
									224	-0.329899	224	-0.0508081											491.306	1.24982
									223	-0.543697	223	-0.182153											491.642	1.25626
									222	-0.802216	222	-0.118262											491.979	1.26271
									221	-3.10511	221	-0.132669											492.315	1.26918
									220	-3.07767	220	-0.561289											492.652	1.27562
									219	-2.89682	219	-2.7233											492.988	1.28203
									218	-2.73983	218	-2.61301											493.325	1.28838
									217	-2.23673	217	-2.07969											493.661	1.29469
									216	-0.14008	216	0.0481388											493.998	1.30093
									215	-1.56737	215	-1.42936											494.334	1.30707
									214	0.00771373	214	-4.82164e-17											494.671	1.31314
									213	-0.00785273	213	0.0244446											495.007	1.31902
									212	-0.0602079	212	0.0108959											495.344	1.32474
									211	-0.127978	211	0.0799806											495.681	1.33027
									210	-0.135692	210	0.0862969											496.017	1.33563
									209	-0.0653131	209	0.0526383											496.354	1.34081
									208	-0.070283	208	0.0644657											496.691	1.34583
									207	-0.0750338	207	0.0716057											497.027	1.35061
									206	0.00937272	206	0.154121											497.364	1.35516
									205	-0.0242181	205	0.116339											497.701	1.35948
									204	-0.088175	204	0.0685038											498.038	1.36348
									203	-0.10647	203	0.0554625											498.374	1.36726
									202	-0.111361	202	0.0527129											498.711	1.37079
									201	-0.0862153	201	0.183571											499.048	1.37415
									200	-0.154248	200	0.0891167											499.385	1.37732
																							499.722	1.38032
																							500.059	1.38308
																							500.396	1.38566
																							500.733	1.3881
																							501.069	1.39039
																							501.406	1.39264
																							501.743	1.39487
																							502.08	1.39713
																							502.417	1.39938
																							502.754	1.40165
																							503.091	1.40392
																							503.429	1.40629
																							503.766	1.40877
																							504.103	1.41138
																							504.44	1.4142
																							504.777	1.41718
																							505.114	1.42033
																							505.451	1.42356
																							505.789	1.42691
																							506.126	1.43037
																							506.463	1.43399
																							506.8	1.43773
																							507.138	1.44157
																							507.475	1.44552
																							507.812	1.4495
																							508.15	1.45346
																							508.487	1.45736
																							508.824	1.46125
																							509.162	1.4651
																							509.499	1.46892
																							509.837	1.47266
																							510.174	1.47629
																							510.512	1.4798
																							510.849	1.48314
																							511.187	1.48627
																							511.524	1.48924
																							511.862	1.4921
																							512.199	1.4948
																							512.537	1.49737
																							512.874	1.49975
																							513.212	1.50197
																							513.55	1.50398
																							513.887	1.5058
																							514.225	1.50743
																							514.563	1.5089
																							514.9	1.51023
																							515.238	1.51139
																							515.576	1.51239
																							515.914	1.51319
																							516.252	1.51382
																							516.589	1.51427
																							516.927	1.51456
																							517.265	1.5147
																							517.603	1.51468
																							517.941	1.51451
																							518.279	1.51419
																							518.617	1.5137
																							518.955	1.51304
																							519.293	1.51222
																							519.631	1.51125
																							519.969	1.51011
																							520.307	1.50884
																							520.645	1.50742
																							520.983	1.50589
																							521.321	1.50422
																							521.659	1.50243
																							521.997	1.50051
																							522.336	1.49846
																							522.674	1.49629
																							523.012	1.49399
																							523.35	1.49161
																							523.688	1.48912
																							524.027	1.48657
																							524.365	1.48393
																							524.703	1.48121
																							525.042	1.47841
																							525.38	1.47555
																							525.718	1.47263
																							526.057	1.46966
																							526.395	1.46667
																							526.733	1.46365
																							527.072	1.46062
																							527.41	1.45754
																							527.749	1.45443
																							528.087	1.45129
																							528.426	1.44811
																							528.764	1.44491
																							529.103	1.44167
																							529.442	1.43841
																							529.78	1.43509
																							530.119	1.43172
																							530.457	1.42826
																							530.796	1.42471
																							531.135	1.42106
																							531.474	1.4173
																							531.812	1.41341
																							532.151	1.40938
																							532.49	1.40521
																							532.828	1.40088
																							533.167	1.39636
																							533.506	1.39165
																							533.845	1.38674
																							534.184	1.38166
																							534.523	1.37635
																							534.862	1.37084
																							535.201	1.36511
																							535.539	1.35921
																							535.879	1.35309
																							536.217	1.34677
																							536.557	1.34027
																							536.896	1.33359
																							537.235	1.32675
																							537.574	1.31972
																							537.913	1.31255
																							538.252	1.30524
																							538.591	1.2978
																							538.93	1.29023
																							539.269	1.28254
																							539.609	1.27474
																							539.948	1.26685
																							540.287	1.25886
																							540.626	1.25076
																							540.966	1.24259
																							541.305	1.23434
																							541.644	1.22603
																							541.983	1.21764
																							542.323	1.20919
																							542.662	1.20067
																							543.002	1.1921
																							543.341	1.18347
																							543.681	1.17477
																							544.02	1.16604
																							544.359	1.15726
																							544.699	1.14847
																							545.039	1.13963
																							545.378	1.13078
																							545.718	1.12191
																							546.057	1.11303
																							546.397	1.10415
																							546.737	1.09527
																							547.076	1.08643
																							547.416	1.07761
																							547.755	1.06883
																							548.095	1.06007
																							548.435	1.05135
																							548.775	1.04268
																							549.115	1.03406
																							549.454	1.02549
																							549.794	1.01699
																							550.134	1.00854
																							550.474	1.00015
																							550.814	0.991818
																							551.154	0.983535
																							551.494	0.975316
																							551.833	0.967154
																							552.173	0.959042
																							552.513	0.950983
																							552.854	0.942977
																							553.194	0.935017
																							553.534	0.927095
																							553.874	0.919228
																							554.214	0.911399
																							554.554	0.903619
																							554.894	0.89588
																							555.234	0.888182
																							555.574	0.880533
																							555.915	0.87293
																							556.255	0.865376
																							556.595	0.857868
																							556.935	0.850418
																							557.276	0.843011
																							557.616	0.835653
																							557.956	0.828341
																							558.297	0.821082
																							558.637	0.813875
																							558.977	0.806718
																							559.318	0.799613
																							559.658	0.792555
																							559.999	0.785546
																							560.339	0.778578
																							560.68	0.771658
																							561.02	0.764783
																							561.361	0.757959
																							561.701	0.751175
																							562.042	0.744431
																							562.383	0.737728
																							562.723	0.731062
																							563.064	0.724434
																							563.404	0.717844
																							563.745	0.711299
																							564.086	0.704795
																							564.427	0.698336
																							564.767	0.691912
																							565.108	0.685532
																							565.449	0.679196
																							565.79	0.672906
																							566.131	0.666659
																							566.472	0.660462
																							566.812	0.654315
																							567.153	0.648213
																							567.494	0.642159
																							567.835	0.636147
																							568.176	0.630188
																							568.517	0.624277
																							568.858	0.618415
																							569.199	0.6126
																							569.54	0.606835
																							569.882	0.601116
																							570.223	0.595442
																							570.564	0.589813
																							570.905	0.584229
																							571.246	0.578695
																							571.587	0.573205
																							571.929	0.567762
																							572.27	0.562362
																							572.611	0.55701
																							572.952	0.551703
																							573.294	0.546445
																							573.635	0.541236
																							573.976	0.536076
																							574.318	0.53097
																							574.659	0.525915
																							575.001	0.520913
																							575.342	0.515965
																							575.684	0.511075
																							576.025	0.506244
																							576.367	0.501474
																							576.708	0.496764
																							577.05	0.492118
																							577.391	0.487536
																							577.733	0.483016
																							578.074	0.47856
																							578.416	0.47417
																							578.758	0.469847
																							579.099	0.46559
																							579.441	0.461398
																							579.783	0.45727
																							580.125	0.453207
																							580.466	0.449207
																							580.808	0.445267
																							581.15	0.44139
																							581.492	0.437573
																							581.834	0.433815
																							582.176	0.430113
																							582.518	0.426465
																							582.859	0.42287
																							583.201	0.419326
																							583.543	0.41583
																							583.885	0.412382
																							584.228	0.408982
																							584.569	0.405626
																							584.912	0.402314
																							585.254	0.399042
																							585.596	0.395809
																							585.938	0.392616
																							586.28	0.389459
																							586.622	0.386337
																							586.964	0.383251
																							587.307	0.380199
																							587.649	0.377177
																							587.991	0.374187
																							588.334	0.371225
																							588.676	0.368293
																							589.018	0.365389
																							589.361	0.362513
																							589.703	0.359663
																							590.045	0.35684
																							590.388	0.354041
																							590.73	0.351267
																							591.073	0.348517
																							591.415	0.345791
																							591.758	0.343088
																							592.1	0.34041
																							592.443	0.337755
																							592.786	0.335124
																							593.128	0.332518
																							593.471	0.329935
																							593.813	0.327377
																							594.156	0.324844
																							594.499	0.322337
																							594.842	0.319855
																							595.184	0.3174
																							595.527	0.314973
																							595.87	0.312572
																							596.213	0.310198
																							596.556	0.307853
																							596.898	0.305535
																							597.241	0.303247
																							597.584	0.300987
																							597.927	0.298757
																							598.27	0.296557
																							598.613	0.294386
																							598.956	0.292245
																							599.299	0.290133
																							599.642	0.288052
																							599.985	0.286001
																							600.328	0.28398
																							600.672	0.281989
																							601.015	0.280029
																							601.358	0.278099
																							601.701	0.276199
																							602.044	0.274329
																							602.388	0.272489
																							602.731	0.27068
																							603.074	0.2689
																							603.417	0.26715
																							603.761	0.265429
																							604.104	0.263738
																							604.448	0.262075
																							604.791	0.26044
																							605.134	0.258833
																							605.478	0.257253
																							605.821	0.255699
																							606.165	0.254171
																							606.508	0.252667
																							606.852	0.251187
																							607.195	0.249731
																							607.539	0.248296
																							607.883	0.246882
																							608.226	0.245488
																							608.57	0.244112
																							608.914	0.242753
																							609.257	0.241412
																							609.601	0.240085
																							609.945	0.238775
																							610.289	0.237479
																							610.633	0.236196
																							610.976	0.234924
																							611.32	0.233664
																							611.664	0.232415
																							612.008	0.231177
																							612.352	0.22995
																							612.696	0.228733
																							613.04	0.227528
																							613.384	0.226334
																							613.728	0.22515
																							614.072	0.223975
																							614.416	0.222812
																							614.76	0.221663
																							615.104	0.220527
																							615.448	0.219405
																							615.792	0.218296
																							616.137	0.217204
																							616.481	0.216126
																							616.825	0.215063
																							617.169	0.214015
																							617.514	0.212985
																							617.858	0.211974
																							618.202	0.210979
																							618.547	0.210002
																							618.891	0.209042
																							619.235	0.208101
																							619.58	0.207174
																							619.924	0.206263
																							620.269	0.20537
																							620.613	0.204493
																							620.958	0.20363
																							621.302	0.202781
																							621.647	0.201945
																							621.992	0.201123
																							622.336	0.200312
																							622.681	0.199512
																							623.026	0.198725
																							623.37	0.19795
																							623.715	0.197185
																							624.06	0.196431
																							624.404	0.195686
																							624.749	0.194953
																							625.094	0.19423
																							625.439	0.193518
																							625.784	0.192816
																							626.129	0.192126
																							626.474	0.191447
																							626.818	0.190776
																							627.164	0.190117
																							627.508	0.189468
																							627.853	0.18883
																							628.198	0.188201
																							628.544	0.187579
																							628.889	0.186965
																							629.234	0.186358
																							629.579	0.185755
																							629.924	0.185156
																							630.269	0.184561
																							630.614	0.183968
																							630.96	0.183375
																							631.305	0.18278
																							631.65	0.182183
																							631.996	0.181584
																							632.341	0.180981
																							632.686	0.180373
																							633.032	0.179759
																							633.377	0.179141
																							633.722	0.178516
																							634.068	0.177885
																							634.413	0.177249
																							634.759	0.17661
																							635.104	0.175968
																							635.45	0.175322
																							635.796	0.174675
																							636.141	0.174025
																							636.487	0.173376
																							636.832	0.172727
																							637.178	0.172079
																							637.524	0.171434
																							637.869	0.170793
																							638.215	0.170155
																							638.561	0.169517
																							638.907	0.168882
																							639.253	0.168249
																							639.599	0.167617
																							639.944	0.166986
																							640.29	0.166356
																							640.636	0.165724
																							640.982	0.165089
																							641.328	0.164446
																							641.674	0.163794
																							642.02	0.163135
																							642.366	0.162464
																							642.712	0.16178
																							643.058	0.161086
																							643.405	0.160376
																							643.751	0.15965
																							644.097	0.158904
																							644.443	0.158136
																							644.789	0.157346
																							645.135	0.156534
																							645.482	0.155697
																							645.828	0.154837
																							646.174	0.153956
																							646.521	0.153046
																							646.867	0.152107
																							647.214	0.151136
																							647.56	0.150135
																							647.906	0.149107
																							648.253	0.148051
																							648.599	0.146967
																							648.946	0.145866
																							649.293	0.14474
																							649.639	0.143583
																							649.986	0.142396
																							650.332	0.141188
																							650.679	0.139964
																							651.026	0.138734
																							651.372	0.137501
																							651.719	0.136274
																							652.066	0.135066
																							652.413	0.133863
																							652.759	0.132676
																							653.106	0.131521
																							653.453	0.130412
																							653.8	0.129361
																							654.147	0.128373
																							654.494	0.127454
																							654.841	0.126609
																							655.188	0.125845
																							655.535	0.125146
																							655.882	0.124539
																							656.229	0.124032
																							656.576	0.123631
																							656.923	0.12333
																							657.27	0.123121
																							657.617	0.122998
																							657.965	0.122953
																							658.312	0.12298
																							658.659	0.123063
																							659.006	0.123214
																							659.354	0.123419
																							659.701	0.123661
																							660.048	0.123924
																							660.396	0.124194
																							660.743	0.124461
																							661.091	0.124717
																							661.438	0.124954
																							661.786	0.125162
																							662.133	0.125341
																							662.481	0.125476
																							662.828	0.125557
																							663.176	0.125578
																							663.523	0.125534
																							663.871	0.125431
																							664.219	0.125265
																							664.566	0.125042
																							664.914	0.124759
																							665.262	0.124423
																							665.609	0.124032
																							665.957	0.123593
																							666.305	0.123109
																							666.653	0.122586
																							667.001	0.122033
																							667.349	0.12145
																							667.697	0.120846
																							668.044	0.12022
																							668.392	0.119581
																							668.74	0.118929
																							669.089	0.118272
																							669.436	0.117611
																							669.785	0.116951
																							670.133	0.116295
																							670.481	0.115641
																							670.829	0.114995
																							671.177	0.114356
																							671.525	0.113724
																							671.874	0.113101
																							672.222	0.112488
																							672.57	0.111883
																							672.918	0.111288
																							673.267	0.110702
																							673.615	0.110124
																							673.964	0.109556
																							674.312	0.108994
																							674.66	0.108441
																							675.009	0.107895
																							675.357	0.107357
																							675.706	0.106825
																							676.054	0.106299
																							676.403	0.105781
																							676.752	0.105273
																							677.1	0.10477
																							677.449	0.104275
																							677.798	0.103787
																							678.146	0.103308
																							678.495	0.102838
																							678.844	0.102376
																							679.193	0.101925
																							679.541	0.101484
																							679.89	0.101056
																							680.239	0.100632
																							680.588	0.100219
																							680.937	0.0998169
																							681.286	0.099425
																							681.635	0.0990434
																							681.984	0.0986725
																							682.333	0.0983111
																							682.682	0.0979579
																							683.031	0.0976107
																							683.38	0.097263
																							683.729	0.096925
																							684.078	0.0965903
																							684.428	0.0962601
																							684.777	0.0959326
																							685.126	0.0956054
																							685.475	0.0952771
																							685.825	0.094946
																							686.174	0.0946108
																							686.523	0.0942696
																							686.873	0.0939311
																							687.222	0.0935848
																							687.571	0.0932343
																							687.921	0.092876
																							688.27	0.0925078
																							688.62	0.0921316
																							688.969	0.0917468
																							689.319	0.0913538
																							689.669	0.0909526
																							690.018	0.0905479
																							690.368	0.09013
																							690.718	0.0897057
																							691.067	0.0892709
																							691.417	0.0888268
																							691.767	0.0883764
																							692.117	0.0879187
																							692.466	0.0874547
																							692.816	0.0869841
																							693.166	0.0865102
																							693.516	0.0860283
																							693.866	0.0855465
																							694.216	0.0850611
																							694.566	0.0845754
																							694.916	0.084092
																							695.266	0.0836097
																							695.616	0.083131
																							695.966	0.0826555
																							696.316	0.0821875
																							696.666	0.0817248
																							697.016	0.0812735
																							697.366	0.08083
																							697.717	0.0803977
																							698.067	0.0799776
																							698.417	0.0795699
																							698.768	0.0791768
																							699.118	0.0787969
																							699.468	0.0784341
																							699.819	0.0780852
																							700.169	0.077753
																							700.519	0.0774332
																							700.87	0.0771281
																							701.22	0.0768365
																							701.571	0.0765586
																							701.921	0.0762937
																							702.272	0.07604
																							702.623	0.0758001
																							702.973	0.0755697
																							703.324	0.0753494
																							703.675	0.0751344
																							704.025	0.074927
																							704.376	0.074725
																							704.727	0.0745285
																							705.078	0.0743362
																							705.428	0.0741479
																							705.779	0.0739638
																							706.13	0.0737802
																							706.481	0.0735959
																							706.832	0.0734086
																							707.183	0.0732232
																							707.534	0.0730368
																							707.885	0.0728505
																							708.236	0.0726638
																							708.587	0.0724771
																							708.938	0.0722872
																							709.289	0.072092
																							709.64	0.0718908
																							709.992	0.0716869
																							710.343	0.0714846
																							710.694	0.0712785
																							711.045	0.0710706
																							711.397	0.0708602
																							711.748	0.0706477
																							712.099	0.0704277
																							712.451	0.0702031
																							712.802	0.0699755
																							713.154	0.0697506
																							713.505	0.0695256
																							713.857	0.0692954
																							714.208	0.0690625
																							714.56	0.0688279
																							714.911	0.0685913
																							715.263	0.0683483
																							715.614	0.0681072
																							715.966	0.0678695
																							716.318	0.0676368
																							716.669	0.0674007
																							717.021	0.0671644
																							717.373	0.0669304
																							717.725	0.0667026
																							718.077	0.0664784
																							718.428	0.0662578
																							718.78	0.0660506
																							719.132	0.0658533
																							719.484	0.0656637
																							719.836	0.0654781
																							720.188	0.0653093
																							720.54	0.0651549
																							720.892	0.06502
																							721.244	0.0649002
																							721.596	0.0647993
																							721.949	0.0647223
																							722.301	0.064659
																							722.653	0.06461
																							723.005	0.0645779
																							723.357	0.0645711
																							723.71	0.0645766
																							724.062	0.0645973
																							724.414	0.0646261
																							724.767	0.0646631
																							725.119	0.0647043
																							725.472	0.0647381
																							725.824	0.0647705
																							726.176	0.0648012
																							726.529	0.0648253
																							726.882	0.0648287
																							727.234	0.0648157
																							727.587	0.0647786
																							727.939	0.0647154
																							728.292	0.0646228
																							728.645	0.0644984
																							728.997	0.0643521
																							729.35	0.0641799
																							729.703	0.0639784
																							730.056	0.063747
																							730.408	0.0634955
																							730.761	0.0632229
																							731.114	0.0629351
																							731.467	0.0626378
																							731.82	0.0623386
																							732.173	0.0620461
																							732.526	0.0617576
																							732.879	0.0614779
																							733.232	0.0612104
																							733.585	0.0609641
																							733.938	0.0607404
																							734.292	0.0605463
																							734.645	0.060384
																							734.998	0.0602579
																							735.351	0.060165
																							735.704	0.0601004
																							736.058	0.0600641
																							736.411	0.0600504
																							736.764	0.060065
																							737.118	0.0601021
																							737.471	0.0601592
																							737.825	0.060226
																							738.178	0.0603011
																							738.531	0.0603707
																							738.885	0.0604304
																							739.239	0.0604768
																							739.592	0.0605068
																							739.946	0.0605277
																							740.299	0.0605285
																							740.653	0.0605052
																							741.007	0.0604493
																							741.36	0.0603675
																							741.714	0.0602481
																							742.068	0.060102
																							742.422	0.0599334
																							742.776	0.0597492
																							743.129	0.0595555
																							743.483	0.059345
																							743.837	0.0591205
																							744.191	0.0588863
																							744.545	0.0586556
																							744.899	0.0584234
																							745.253	0.0582126
																							745.607	0.0580238
																							745.962	0.0578605
																							746.316	0.0577226
																							746.67	0.0576057
																							747.024	0.0575127
																							747.378	0.0574514
																							747.732	0.0574247
																							748.087	0.0574281
																							748.441	0.057476
																							748.795	0.0575506
																							749.15	0.0576469
																							749.504	0.0577619
																							749.859	0.057887
																							750.213	0.0580224
																							750.568	0.0581713
																							750.922	0.058326
																							751.277	0.0584825
																							751.631	0.0586425
																							751.986	0.0587824
																							752.34	0.0589033
																							752.695	0.0590069
																							753.05	0.0590847
																							753.405	0.0591442
																							753.759	0.0591864
																							754.114	0.0592067
																							754.469	0.0592061
																							754.824	0.0591865
																							755.179	0.0591388
																							755.533	0.0590751
																							755.888	0.0590051
																							756.243	0.0589287
																							756.598	0.0588599
																							756.953	0.0587977
																							757.308	0.0587462
																							757.664	0.058708
																							758.019	0.0586882
																							758.374	0.0586883
																							758.729	0.0587167
																							759.084	0.0587855
																							759.439	0.0588949
																							759.795	0.0590476
																							760.15	0.0592372
																							760.505	0.0594687
																							760.861	0.0597339
																							761.216	0.060035
																							761.571	0.0603718
																							761.927	0.060736
																							762.282	0.0611375
																							762.638	0.0615608
																							762.993	0.0619906
																							763.349	0.062417
																							763.704	0.0628386
																							764.06	0.0632387
																							764.416	0.0636207
																							764.771	0.0639787
																							765.127	0.0642946
																							765.483	0.0645787
																							765.839	0.0648032
																							766.194	0.0649539
																							766.55	0.0650316
																							766.906	0.0650421
																							767.262	0.0649771
																							767.618	0.0648461
																							767.974	0.0646411
																							768.33	0.0643532
																							768.686	0.0639975
																							769.042	0.0635522
																							769.398	0.063027
																							769.754	0.0624423
																							770.11	0.0618153
																							770.466	0.0611457
																							770.823	0.0604427
																							771.179	0.059706
																							771.535	0.0589435
																							771.891	0.0581702
																							772.248	0.0573789
																							772.604	0.0566012
																							772.961	0.0558539
																							773.317	0.0551445
																							773.673	0.0544658
																							774.03	0.0538236
																							774.386	0.0532236
																							774.743	0.0526748
																							775.099	0.0521798
																							775.456	0.0517394
																							775.813	0.0513846
																							776.169	0.0510971
																							776.526	0.0508715
																							776.883	0.0506961
																							777.239	0.0505719
																							777.596	0.050495
																							777.953	0.0504623
																							778.31	0.0504603
																							778.667	0.0504925
																							779.024	0.0505686
																							779.38	0.0506392
																							779.737	0.0507102
																							780.094	0.050771
																							780.451	0.050815
																							780.808	0.0508334
																							781.166	0.0508227
																							781.523	0.0507661
																							781.88	0.0506774
																							782.237	0.0505444
																							782.594	0.0503279
																							782.951	0.0500584
																							783.309	0.0497262
																							783.666	0.0493294
																							784.023	0.048879
																							784.381	0.0483808
																							784.738	0.0478295
																							785.096	0.0472561
																							785.453	0.0466414
																							785.811	0.0459869
																							786.168	0.0453319
																							786.526	0.044673
																							786.883	0.0440197
																							787.241	0.0433985
																							787.598	0.0428064
																							787.956	0.0422485
																							788.314	0.0417545
																							788.672	0.0412972
																							789.029	0.0409009
																							789.387	0.0405848
																							789.745	0.0403433
																							790.103	0.0401746
																							790.461	0.0400994
																							790.819	0.0400894
																							791.177	0.040153
																							791.535	0.0402902
																							791.893	0.0404683
																							792.251	0.0407071
																							792.609	0.0410002
																							792.967	0.0413298
																							793.325	0.0416814
																							793.683	0.0420738
																							794.041	0.0424581
																							794.399	0.042851
																							794.758	0.043226
																							795.116	0.0435763
																							795.474	0.0439128
																							795.833	0.0442254
																							796.191	0.0444962
																							796.55	0.0447235
																							796.908	0.0449245
																							797.266	0.0450416
																							797.625	0.0451097
																							797.984	0.045099
																							798.342	0.0450389
																							798.701	0.0449251
																							799.059	0.0447566
																							799.418	0.0445262
																							799.777	0.0442399

## Sheet: Figure 3
Fig. 3i				Fig. 3j				Fig. 3k				Fig. 3l					Fig. 3n
2 teta	Intensity QD	2 teta	Intensity QD@MSN	QD@MSN	QD@MSN	QD@MSN-EPI-Au	QD@MSN-EPI-Au		QD@MSN		QD@MSN-EPI-Au			QD	QD@MSN	QD@MSN-EPI-Au-PEG
10.34	320.6	10.34	236.6	p/p0	Va/cm3(STP) g-1	p/p0	Va/cm3(STP) g-1	rp/nm	dVp/drp	rp/nm	dVp/drp	Time	Temperature	Weight	Weight	Weight	Time(h)	PH=7.4			PH=6.4			PH=5.4
10.39	366.8	10.39	334.6					95.277	0.002657	95.277	0.00012638	min	°C	%	%	%	0	0	0	0	0	0	0	0	0	0
10.44	281.4	10.44	362.6	0.0021114	34.746	0.0002836	7.2917	83.888	0.002942	83.888	0.0001627	0	33.05	100.041	100	100	1	5.0081	6.01654	4.2561	8.84553	9.7566	7.2446	13.1816	14.256	12.821
10.49	278.6	10.49	406	0.0068814	48.413	0.0017627	13.626	71.898	0.002026	71.898	0.0002213	0	33.34	100.059	100.049	99.9993	2	5.96206	5.3264	6.2466	12.6179	11.2546	10.665	21.29	18.2942	25.314
10.54	352.8	10.54	408.8	0.010251	53.869	0.0045314	18.238	61.313	0.002158	61.313	0.00012638	0.01	33.61	100.089	100.071	99.9994	3	7.37127	5.2116	6.8663	17.7561	15.2879	14.2595	30.3523	28.236	33.2492
10.59	337.4	10.59	336	0.049939	78.547	0.0070835	20.333	53.044	0.003592	53.044	0.0001627	0.02	33.9	100.137	100.113	99.9959	4	8.82385	7.5514	9.6463	23.0027	20.6562	21.2263	37.7019	43.594	35.6147
10.64	295.4	10.64	323.4	0.058035	81.798	0.014718	24.468	46.13	0.003903	46.13	0.0002213	0.03	34.17	100.159	100.129	99.9914	5	9.99458	10.5846	8.2963	26.103	27.2932	26.2623	43.4472	47.9821	38.2341
10.69	295.4	10.69	309.4	0.082284	89.117	0.056339	34.271	39.006	0.004547	39.006	0.00030551	0.04	34.44	100.194	100.172	98.9837	6	11.4688	10.5823	10.2843	29.5718	32.2913	28.2613	48.3252	51.264	46.261
10.74	294	10.74	309.4	0.1178	98.996	0.079737	37.457	33.814	0.004611	33.814	0.00040778	0.05	34.71	100.208	100.223	98.9707	12	13.0949	11.2863	13.5484	34.1463	35.2791	34.2364	54.6775	55.346	50.1623
10.79	382.2	10.79	324.8	0.1515	105.99	0.1145	41.326	29.501	0.004737	29.501	0.00054021	0.05	34.98	100.234	100.222	97.9529	24	14.1572	13.2546	15.2794	37.7236	40.623	42.2047	59.3604	63.1237	55.361
10.84	334.6	10.84	291.2	0.1825	112.31	0.1494	44.656	25.548	0.005052	25.548	0.00075932	0.06	35.24	100.241	100.229	97.9348	48	14.7209	13.7246	15.2845	41.6694	43.178	45.6184	64.1734	67.264	59.231
10.89	338.8	10.89	294	0.2216	120.43	0.1804	47.457	22.072	0.004835	22.072	0.0010252	0.07	35.5	100.257	100.245	96.9166	72	15.1111	15.942	16.7621	44.7046	46.9143	49.9475	68.7263	71.6488	67.2341
10.94	292.6	10.94	294	0.2714	131.22	0.2209	50.862	18.936	0.005501	18.936	0.0013802	0.08	35.76	100.259	100.247	96.8989	96	15.458	16.2207	17.2124	47.6531	49.214	50.8432	72.1084	76.3146	70.4312
10.99	278.6	10.99	333.2	0.3018	138.15	0.2717	55.148	16.287	0.006643	16.287	0.0018877	0.09	36.02	100.269	100.256	95.8876	120	14.8049	16.4673	17.7354	49.4959	51.8423	52.2163	75.252	77.361	72.9478
11.04	350	11.04	324.8	0.3503	150.13	0.3026	57.94	14.125	0.007902	14.125	0.00012638	0.1	36.28	100.266	100.254	95.8802	144	16.065	16.826	18.3462	50.5799	52.1417	53.7438	76.1192	78.2542	74.6314
11.09	354.2	11.09	323.4	0.4014	163.03	0.3521	62.457	12.244	0.007588	12.244	0.00012638	0.1	36.53	100.269	100.257	94.8743
11.14	305.2	11.14	322	0.4517	176.28	0.4014	67.186	10.651	0.008886	10.651	0.00012638	0.11	36.77	100.263	100.251	94.8701
11.19	310.8	11.19	278.6	0.5014	189.61	0.4508	72.184	9.2279	0.009362	9.2279	0.0001627	0.12	37.02	100.261	100.249	93.8635
11.24	337.4	11.24	347.2	0.553	204.26	0.5021	78.042	7.985	0.01105	7.985	0.0002213	0.13	37.27	100.257	100.245	93.8537
11.29	333.2	11.29	278.6	0.6008	218.77	0.551	84.668	6.9462	0.011253	6.9462	0.00030551	0.14	37.52	100.244	100.232	92.84
11.34	368.2	11.34	282.8	0.6529	235.08	0.6013	92.623	6.0589	0.012064	6.0589	0.00040778	0.15	37.77	100.235	100.223	92.8352
11.39	366.8	11.39	338.8	0.7027	252.8	0.6513	102.01	5.2867	0.014738	5.2867	0.00054021	0.15	38.01	100.219	100.206	92.8159
11.44	310.8	11.44	351.4	0.7919	290	0.6965	112.24	4.6128	0.025568	4.6128	0.00075932	0.16	38.25	100.205	100.193	91.7945
11.49	306.6	11.49	310.8	0.8011	296.04	0.7006	113.36	4.0284	0.040165	4.0284	0.0010252	0.17	38.48	100.186	100.174	91.7716
11.54	309.4	11.54	305.2	0.8487	327.62	0.7686	134.28	3.5256	0.052024	3.5256	0.0030802	0.18	38.72	99.8072	100.169	90.746
11.59	322	11.59	238	0.8516	330.72	0.7939	144.67	3.0877	0.070318	3.0877	0.0078877	0.19	38.96	99.8069	100.147	90.7183
11.64	338.8	11.64	310.8	0.8878	369.97	0.8008	148.02	2.7075	0.100922	2.7075	0.0125695	0.2	39.2	99.8068	100.127	90.6949
11.69	340.2	11.69	336	0.9001	389.38	0.8334	168.53	2.3795	0.120673	2.3795	0.019555	0.2	39.43	99.8068	100.105	90.662
11.74	292.6	11.74	333.2	0.9261	456.01	0.8458	179.13	2.0972	0.157192	2.0972	0.024939	0.21	39.66	99.8068	100.081	89.6281
11.79	291.2	11.79	306.6	0.9357	497.11	0.852	184.76	1.8527	0.1847	1.8527	0.033395	0.22	39.89	99.8071	100.057	89.5919
11.84	338.8	11.84	280	0.9413	525.45	0.8693	203.07	1.6395	0.2154	1.6395	0.043513	0.23	40.11	99.8073	100.031	89.5615
11.89	336	11.89	336	0.9458	561.2	0.885	221.1	1.2126	0.179	1.2126	0.036483	0.24	40.34	99.8075	100.006	89.5214
11.94	282.8	11.94	336	0.9476	578.06	0.8986	251.04					0.25	40.56	99.8076	99.9791	89.4811
11.99	240.8	11.99	292.6	0.9494	599.13	0.8989	257.68					0.25	40.78	99.8076	99.951	89.4449
12.04	282.8	12.04	296.8	0.956	690.97	0.8995	259.51					0.26	41	99.8076	99.9231	89.4038
12.09	277.2	12.09	296.8	0.9607	770.07	0.9114	282.26					0.27	41.22	99.8075	99.8948	89.3793
12.14	281.4	12.14	296.8	0.9688	833.1	0.918	300.81					0.28	41.44	99.8072	99.8646	89.3194
12.19	292.6	12.19	268.8	0.9709	892.2	0.9458	394.52					0.29	41.65	99.8073	99.8347	89.2736
12.24	263.2	12.24	263.2	0.9725	945.96	0.9499	410.72					0.3	41.87	99.8072	99.8035	89.2269
12.29	268.8	12.29	365.4	0.9736	1001.6	0.9979	442.78					0.3	42.08	99.8071	99.7721	89.1828
12.34	252	12.34	368.2	0.9745	1054.2							0.31	42.29	99.807	99.7415	89.1339
12.39	333.2	12.39	254.8	0.976	1100.3	0.9755	451.66					0.32	42.5	99.8067	99.7096	89.0866
12.44	312.2	12.44	253.4	0.9766	1145.8	0.9676	451.14					0.33	42.71	99.8065	99.6765	89.0376
12.49	310.8	12.49	250.6	0.9778	1192.9	0.9513	447.92					0.34	42.91	99.8064	99.6449	88.9882
12.54	280	12.54	252	0.9785	1237.3	0.9493	446.64					0.35	43.11	99.8072	99.6116	88.9394
12.59	340.2	12.59	334.6	0.9784	1279.2	0.9199	433.47					0.35	43.32	99.8069	99.5776	88.8884
12.64	291.2	12.64	267.4	0.9784	1314.7	0.9082	419.26					0.36	43.52	99.8068	99.5449	88.8359
12.69	294	12.69	320.6	0.9795	1347.2	0.9001	400.99					0.37	43.73	99.8068	99.5111	88.7839
12.74	280	12.74	323.4	0.9794	1388.3	0.8906	377.66					0.38	43.92	99.8068	99.4764	88.7335
12.79	292.6	12.79	236.6	0.9802	1418.5	0.8659	288.48					0.39	44.12	99.8071	99.4436	88.6796
12.84	277.2	12.84	291.2	0.98	1454	0.8436	228.65					0.4	44.32	99.8073	99.4077	88.625
12.89	278.6	12.89	278.6	0.9809	1482.2	0.8338	209.59					0.4	44.52	99.8075	99.373	88.5724
12.94	281.4	12.94	280	0.9814	1514.8	0.793	163.03					0.41	44.71	99.8076	99.3387	88.5192
12.99	292.6	12.99	278.6	0.9817	1547.6	0.7724	148.92					0.42	44.9	99.8076	99.3041	88.4652
13.04	254.8	13.04	282.8	0.9821	1579.9	0.7456	135					0.43	45.1	99.8076	99.2699	88.4073
13.09	252	13.09	326.2	0.9828	1610.1	0.7061	120.71					0.44	45.29	99.8075	99.2346	88.353
13.14	295.4	13.14	323.4	0.983	1637.9	0.6997	118.23					0.45	45.48	99.8072	99.2016	88.2979
13.19	266	13.19	324.8	0.9828	1667.1	0.6257	101.03					0.45	45.68	99.8073	99.1677	88.2414
13.24	264.6	13.24	249.2	0.9831	1689.7	0.5995	95.49					0.46	45.86	99.8072	99.1332	88.1857
13.29	267.4	13.29	268.8	0.9835	1718.8	0.5501	87.699					0.47	46.04	99.8071	99.0988	88.1341
13.34	240.8	13.34	268.8	0.9836	1745.7	0.4995	80.818					0.48	46.23	99.807	99.0639	88.0775
13.39	282.8	13.39	236.6	0.9838	1773.2	0.4487	74.587					0.49	46.41	99.8067	99.0282	88.0201
13.44	322	13.44	336	0.9842	1799.8	0.3991	68.587					0.5	46.59	99.8065	98.9932	87.9657
13.49	323.4	13.49	235.2	0.9841	1825.6	0.3502	64.059					0.5	46.77	99.8064	98.9583	87.9104
13.54	292.6	13.54	242.2	0.9843	1845.6	0.2997	59.712					0.51	46.97	99.8067	98.9375	87.851
13.59	306.6	13.59	324.8	0.9847	1869.7							0.52	47.14	99.8065	98.9141	87.7973
13.64	256.2	13.64	323.4	0.9848	1893.8							0.53	47.32	99.8064	98.8776	87.7415
13.69	249.2	13.69	282.8	0.9852	1918.1							0.54	47.5	99.8072	98.8565	87.6846
13.74	278.6	13.74	277.2	0.985	1941.6							0.55	47.68	99.8069	98.8323	87.6273
13.79	222.6	13.79	322	0.9848	1960.6							0.55	47.85	99.8068	98.7969	87.5726
13.84	278.6	13.84	282.8	0.9853	1979.1							0.56	48.03	99.8068	98.7747	87.5183
13.89	277.2	13.89	278.6	0.9856	2001							0.57	48.19	99.8068	98.7518	87.465
13.94	282.8	13.94	278.6	0.9859	2022.6							0.58	48.37	99.8071	98.7157	87.4081
13.99	268.8	13.99	324.8	0.9861	2044							0.59	48.54	99.8073	98.6937	87.3539
14.04	266	14.04	264.6	0.986	2064.6							0.6	48.71	99.8075	98.6717	87.3006
14.09	264.6	14.09	242.2	0.9861	2094.3							0.6	48.87	99.8076	98.6359	87.2498
14.14	264.6	14.14	238	0.9868	2113.3							0.61	49.04	99.8076	98.6129	87.1949
14.19	291.2	14.19	263.2	0.9868	2132.2							0.62	49.21	99.8076	98.5924	87.1431
14.24	281.4	14.24	338.8	0.987	2158.2							0.63	49.37	99.8075	98.5563	87.0918
14.29	282.8	14.29	253.4	0.9873	2175.3							0.64	49.54	99.8072	98.5347	87.0379
14.34	277.2	14.34	254.8	0.9875	2192.6							0.65	49.7	99.8073	98.5141	86.9845
14.39	266	14.39	263.2	0.9878	2209.2							0.65	49.86	99.8072	98.4788	86.9343
14.44	281.4	14.44	324.8	0.9879	2225.3							0.66	50.03	99.8071	98.4571	86.882
14.49	277.2	14.49	240.8	0.9881	2241.2							0.67	50.19	99.807	98.4353	86.8306
14.54	253.4	14.54	239.4	0.9889	2269.1							0.68	50.34	99.8067	98.4	86.7806
14.59	268.8	14.59	268.8	0.9887	2293.8							0.69	50.5	99.8065	98.3778	86.7306
14.64	240.8	14.64	305.2	0.9887	2310.1							0.7	50.66	99.8064	98.3411	86.6805
14.69	236.6	14.69	291.2	0.9887	2331.8							0.7	50.82	99.8075	98.318	86.6316
14.74	308	14.74	292.6	0.9888	2352.5							0.71	50.98	99.8076	98.2952	86.5809
14.79	266	14.79	278.6	0.9898	2374.3							0.72	51.13	99.8076	98.2597	86.5337
14.84	282.8	14.84	310.8	0.9899	2393.2							0.73	51.28	99.8076	98.2371	86.4844
14.89	278.6	14.89	306.6	0.9898	2403.4							0.74	51.43	99.8075	98.2138	86.4376
14.94	320.6	14.94	263.2	0.9896	2418.9							0.75	51.58	99.8072	98.1787	86.3915
14.99	323.4	14.99	319.2	0.9903	2433.9							0.75	51.73	99.8073	98.1563	86.3446
15.04	280	15.04	280									0.76	51.88	99.8072	98.1341	86.2967
15.09	282.8	15.09	278.6	0.9855	2384.2							0.77	52.04	99.8071	98.1008	86.2503
15.14	240.8	15.14	277.2	0.984	2340.4							0.78	52.18	99.807	98.0797	86.2053
15.19	210	15.19	282.8	0.9825	2299.7							0.79	52.33	99.8067	98.0572	86.1602
15.24	306.6	15.24	266	0.9808	2260.8							0.8	52.47	99.8065	98.0247	86.1171
15.29	310.8	15.29	264.6	0.9801	2223.4							0.8	52.61	99.8064	98.0001	86.0743
15.34	282.8	15.34	278.6	0.9793	2187.7							0.81	52.76	99.8062	97.9677	86.0289
15.39	235.2	15.39	238	0.9779	2154.5							0.82	52.91	99.806	97.9411	85.985
15.44	268.8	15.44	224	0.9774	2123.4							0.83	53.05	99.8058	97.9134	85.9407
15.49	267.4	15.49	221.2	0.9756	2095.9							0.84	53.19	99.8056	97.8797	85.9002
15.54	284.2	15.54	264.6	0.9748	2068.4							0.85	53.32	99.8053	97.8517	85.859
15.59	264.6	15.59	324.8	0.9745	2043.2							0.85	53.46	99.805	97.8218	85.8349
15.64	264.6	15.64	333.2	0.9738	2018.9							0.86	53.6	99.8048	97.7875	85.7938
15.69	266	15.69	336	0.9738	1995.6							0.87	53.74	99.8045	97.7565	85.7704
15.74	323.4	15.74	310.8	0.9729	1973.3							0.88	53.88	99.8041	97.7258	85.7307
15.79	268.8	15.79	277.2	0.9725	1952.3							0.89	54.01	99.8037	97.691	85.7059
15.84	268.8	15.84	198.8	0.972	1932.7							0.9	54.15	99.8034	97.659	85.6669
15.89	264.6	15.89	200.2	0.9718	1914.2							0.9	54.28	99.8031	97.625	85.6412
15.94	222.6	15.94	324.8	0.9715	1895.3							0.91	54.42	99.8028	97.5923	85.6008
15.99	280	15.99	254.8	0.9709	1876.9							0.92	54.55	99.8026	97.5579	85.5757
16.04	291.2	16.04	254.8	0.9684	1818.6							0.93	54.68	99.8021	97.5236	85.5368
16.09	292.6	16.09	250.6	0.9677	1762.6							0.94	54.81	99.8017	97.4908	85.5102
16.14	240.8	16.14	278.6	0.9654	1712.8							0.95	54.94	99.8014	97.4556	85.4714
16.19	266	16.19	292.6	0.9644	1664.7							0.95	55.07	99.8011	97.422	85.4449
16.24	284.2	16.24	310.8	0.9634	1619.9							0.96	55.21	99.8008	97.3881	85.4038
16.29	282.8	16.29	310.8	0.9623	1577							0.97	55.33	99.8005	97.3557	85.3787
16.34	266	16.34	236.6	0.9617	1535.6							0.98	55.47	99.8002	97.3212	85.3384
16.39	282.8	16.39	264.6	0.961	1496.7							0.99	55.59	99.7999	97.2866	85.3137
16.44	266	16.44	280	0.9601	1460.1							1	55.72	99.7996	97.255	85.2769
16.49	267.4	16.49	281.4	0.9586	1427							1	55.84	99.7993	97.2208	85.2523
16.54	323.4	16.54	296.8	0.9575	1394.2							1.01	55.96	99.7991	97.1896	85.216
16.59	308	16.59	295.4	0.9569	1364							1.02	56.09	99.7988	97.1566	85.186
16.64	270.2	16.64	280	0.9562	1335.6							1.03	56.21	99.7986	97.1235	85.1495
16.69	268.8	16.69	282.8	0.956	1307.7							1.04	56.34	99.7983	97.0908	85.1238
16.74	295.4	16.74	324.8	0.9558	1282.1							1.05	56.46	99.798	97.0575	85.088
16.79	296.8	16.79	294	0.9548	1256.7							1.05	56.58	99.7978	97.027	85.0631
16.84	253.4	16.84	319.2	0.9534	1235							1.06	56.7	99.7976	96.995	85.0261
16.89	250.6	16.89	322	0.9527	1213.6							1.07	56.81	99.7974	96.9627	85.0022
16.94	292.6	16.94	323.4	0.9524	1193.5							1.08	56.93	99.7972	96.9317	84.9684
16.99	264.6	16.99	305.2	0.9522	1174.2							1.09	57.04	99.7971	96.9005	84.9454
17.04	281.4	17.04	337.4	0.9518	1155.4							1.1	57.17	99.7969	96.8704	84.909
17.09	281.4	17.09	333.2	0.951	1137.4							1.1	57.28	99.7967	96.839	84.882
17.14	322	17.14	282.8	0.9505	1119.5							1.11	57.4	99.7962	96.8089	84.8482
17.19	312.2	17.19	310.8	0.9437	1005.9							1.12	57.52	99.7958	96.78	84.822
17.24	336	17.24	306.6	0.9389	906.14							1.13	57.63	99.7953	96.7499	84.7889
17.29	336	17.29	309.4	0.9328	819							1.14	57.75	99.7946	96.722	84.7558
17.34	267.4	17.34	333.2	0.9276	746.54							1.15	57.86	99.7939	96.6923	84.7315
17.39	361.2	17.39	278.6	0.9228	683.85							1.15	57.98	99.7931	96.6619	84.7004
17.44	338.8	17.44	267.4	0.9173	633.54							1.16	58.08	99.7922	96.634	84.6739
17.49	333.2	17.49	264.6	0.9135	591.41							1.17	58.2	99.7913	96.6039	84.6416
17.54	340.2	17.54	278.6	0.9084	559.79							1.18	58.31	99.7905	96.5757	84.6193
17.59	320.6	17.59	323.4	0.9051	535.21							1.19	58.42	99.7897	96.5463	84.5847
17.64	296.8	17.64	347.2	0.9038	513.71							1.2	58.53	99.7892	96.5188	84.5604
17.69	292.6	17.69	354.2	0.9011	497.85							1.2	58.64	99.7887	96.4889	84.5296
17.74	267.4	17.74	306.6	0.9008	485.28							1.21	58.75	99.7882	96.4606	84.5027
17.79	319.2	17.79	334.6	0.8743	416.45							1.22	58.85	99.7878	96.4333	84.4737
17.84	324.8	17.84	310.8	0.8607	380.83							1.23	58.96	99.7874	96.4039	84.4503
17.89	322	17.89	306.6	0.8506	356.52							1.24	59.07	99.7871	96.3774	84.4172
17.94	309.4	17.94	378	0.8093	320.73							1.25	59.16	99.7868	96.3474	84.3919
17.99	362.6	17.99	354.2	0.8007	309.8							1.25	59.27	99.7864	96.3196	84.3674
18.04	277.2	18.04	338.8	0.7496	281.27							1.26	59.38	99.7861	96.2951	84.3357
18.09	280	18.09	334.6	0.6984	260.09							1.27	59.48	99.7857	96.2679	84.314
18.14	352.8	18.14	333.2	0.6041	231.31							1.28	59.58	99.7853	96.2424	84.2879
18.19	295.4	18.19	312.2	0.5985	227.9							1.29	59.69	99.7849	96.2151	84.2594
18.24	298.2	18.24	306.6	0.5503	215.1							1.3	59.78	99.7846	96.1889	84.2353
18.29	366.8	18.29	308	0.5003	201.55							1.3	59.89	99.7843	96.1637	84.2063
18.34	333.2	18.34	404.6	0.4503	188.49							1.31	59.99	99.7839	96.1366	84.1809
18.39	435.4	18.39	392	0.4005	175.67							1.32	60.1	99.7836	96.1117	84.1537
18.44	436.8	18.44	406	0.3508	162.09							1.33	60.19	99.7833	96.0863	84.1303
18.49	334.6	18.49	408.8	0.2999	150.61							1.34	60.29	99.7831	96.0621	84.1046
18.54	375.2	18.54	380.8									1.35	60.39	99.7829	96.0374	84.078
18.59	282.8	18.59	334.6									1.35	60.49	99.7828	96.0131	84.0534
18.64	278.6	18.64	334.6									1.36	60.58	99.7827	95.9879	84.029
18.69	394.8	18.69	334.6									1.37	60.68	99.7826	95.9644	84.0043
18.74	340.2	18.74	379.4									1.38	60.78	99.7826	95.9407	83.9816
18.79	394.8	18.79	396.2									1.39	60.87	99.7827	95.9179	83.9575
18.84	394.8	18.84	351.4									1.4	60.96	99.7828	95.8953	83.9371
18.89	350	18.89	348.6									1.4	61.05	99.7827	95.8726	83.9123
18.94	390.6	18.94	322									1.41	61.16	99.7826	95.8496	83.8874
18.99	406	18.99	393.4									1.42	61.25	99.7824	95.8272	83.8638
19.04	406	19.04	393.4									1.43	61.33	99.7822	95.8051	83.845
19.09	364	19.09	393.4									1.44	61.43	99.7819	95.7823	83.8162
19.14	392	19.14	394.8									1.45	61.52	99.7821	95.7591	83.7984
19.19	390.6	19.19	390.6									1.45	61.61	99.7811	95.7376	83.7711
19.24	396.2	19.24	351.4									1.46	61.7	99.7803	95.7153	83.755
19.29	365.4	19.29	350									1.47	61.79	99.7793	95.6927	83.7289
19.34	393.4	19.34	403.2									1.48	61.88	99.7782	95.6707	83.711
19.39	348.6	19.39	378									1.49	61.96	99.777	95.6487	83.6858
19.44	347.2	19.44	448									1.5	62.06	99.7757	95.6274	83.6658
19.49	464.8	19.49	448									1.5	62.14	99.7744	95.6058	83.6427
19.54	348.6	19.54	446.6									1.51	62.23	99.7731	95.5853	83.6241
19.59	361.2	19.59	462									1.52	62.31	99.7715	95.5633	83.6004
19.64	366.8	19.64	435.4									1.53	62.4	99.769	95.5424	83.582
19.69	320.6	19.69	434									1.54	62.49	99.7678	95.5228	83.557
19.74	408.8	19.74	406									1.55	62.57	99.7657	95.5015	83.5412
19.79	446.6	19.79	466.2									1.55	62.66	99.7635	95.4815	83.518
19.84	450.8	19.84	392									1.56	62.74	99.7619	95.4613	83.5012
19.89	463.4	19.89	392									1.57	62.83	99.7605	95.4421	83.4772
19.94	365.4	19.94	450.8									1.58	62.92	99.7592	95.4225	83.4579
19.99	347.2	19.99	422.8									1.59	62.99	99.758	95.4028	83.4376
20.04	350	20.04	464.8									1.6	63.08	99.7569	95.3832	83.422
20.09	418.6	20.09	466.2									1.6	63.16	99.7561	95.365	83.3979
20.14	378	20.14	438.2									1.61	63.23	99.7554	95.3458	83.3852
20.19	393.4	20.19	506.8									1.62	63.31	99.7551	95.3269	83.3641
20.24	392	20.24	448									1.63	63.39	99.7548	95.3084	83.3398
20.29	435.4	20.29	446.6									1.64	63.47	99.7545	95.2896	83.3258
20.34	394.8	20.34	459.2									1.65	63.55	99.7543	95.2721	83.3027
20.39	394.8	20.39	477.4									1.65	63.63	99.7535	95.2542	83.2882
20.44	392	20.44	435.4									1.66	63.72	99.7534	95.2363	83.2657
20.49	410.2	20.49	436.8									1.67	63.79	99.7533	95.2186	83.2518
20.54	348.6	20.54	533.4									1.68	63.87	99.7531	95.2006	83.23
20.59	445.2	20.59	449.4									1.69	63.94	99.7526	95.1833	83.2088
20.64	448	20.64	464.8									1.7	64.02	99.7521	95.1663	83.1967
20.69	393.4	20.69	464.8									1.7	64.1	99.7513	95.1477	83.175
20.74	364	20.74	520.8									1.71	64.17	99.7504	95.1312	83.1621
20.79	421.4	20.79	434									1.72	64.25	99.7492	95.1148	83.1416
20.84	421.4	20.84	518									1.73	64.32	99.7478	95.0966	83.1273
20.89	408.8	20.89	516.6									1.74	64.4	99.7462	95.0804	83.1061
20.94	379.4	20.94	491.4									1.75	64.47	99.743	95.0639	83.0884
20.99	378	20.99	502.6									1.75	64.55	99.7426	95.0468	83.0729
21.04	378	21.04	502.6									1.76	64.62	99.741	95.0306	83.0554
21.09	390.6	21.09	502.6									1.77	64.7	99.7396	95.015	83.0442
21.14	320.6	21.14	519.4									1.78	64.77	99.7385	94.9989	83.0202
21.19	382.2	21.19	502.6									1.79	64.85	99.7375	94.9825	83.0013
21.24	380.8	21.24	532									1.8	64.91	99.7367	94.9663	82.9888
21.29	378	21.29	536.2									1.8	64.98	99.7361	94.9518	82.971
21.34	380.8	21.34	488.6									1.81	65.05	99.7356	94.9356	82.9526
21.39	378	21.39	506.8									1.82	65.12	99.7353	94.9204	82.9398
21.44	376.6	21.44	529.2									1.83	65.19	99.7351	94.9028	82.9225
21.49	361.2	21.49	530.6									1.84	65.26	99.735	94.8885	82.9143
21.54	295.4	21.54	544.6									1.85	65.34	99.7348	94.8742	82.8899
21.59	396.2	21.59	505.4									1.85	65.41	99.7346	94.8576	82.8715
21.64	390.6	21.64	534.8									1.86	65.47	99.7343	94.8433	82.8662
21.69	338.8	21.69	536.2									1.87	65.54	99.7341	94.8295	82.8423
21.74	348.6	21.74	502.6									1.88	65.62	99.7339	94.814	82.8348
21.79	264.6	21.79	561.4									1.89	65.69	99.7336	94.7989	82.8112
21.84	266	21.84	546									1.9	65.75	99.7334	94.7854	82.7953
21.89	389.2	21.89	548.8									1.9	65.82	99.7332	94.7694	82.7883
21.94	376.6	21.94	476									1.91	65.9	99.733	94.7561	82.7635
21.99	352.8	21.99	606.2									1.92	65.97	99.7333	94.74	82.7465
22.04	347.2	22.04	476									1.93	66.04	99.7324	94.7275	82.7409
22.09	382.2	22.09	474.6									1.94	66.11	99.7321	94.7128	82.7173
22.14	404.6	22.14	544.6									1.95	66.18	99.7317	94.6988	82.7116
22.19	364	22.19	518									1.95	66.24	99.7313	94.6866	82.6895
22.24	361.2	22.24	562.8									1.96	66.31	99.7306	94.6718	82.6728
22.29	379.4	22.29	558.6									1.97	66.39	99.73	94.6588	82.6655
22.34	320.6	22.34	474.6									1.98	66.46	99.7293	94.6438	82.6438
22.39	296.8	22.39	476									1.99	66.54	99.7287	94.632	82.6254
22.44	294	22.44	562.8									2	66.61	99.728	94.6193	82.6142
22.49	336	22.49	557.2									2	66.68	99.7271	94.6065	82.5983
22.54	351.4	22.54	533.4									2.01	66.76	99.7261	94.5933	82.5911
22.59	319.2	22.59	505.4									2.02	66.83	99.7248	94.5806	82.5696
22.64	326.2	22.64	530.6									2.03	66.9	99.7233	94.5693	82.5528
22.69	267.4	22.69	529.2									2.04	66.97	99.7215	94.5552	82.5421
22.74	284.2	22.74	588									2.05	67.05	99.7195	94.5438	82.526
22.79	326.2	22.79	586.6									2.05	67.12	99.7176	94.5303	82.5214
22.84	323.4	22.84	558.6									2.06	67.19	99.7156	94.5198	82.5007
22.89	294	22.89	561.4									2.07	67.27	99.7136	94.5065	82.4838
22.94	368.2	22.94	561.4									2.08	67.34	99.7118	94.4963	82.4748
22.99	333.2	22.99	474.6									2.09	67.41	99.7101	94.4843	82.4592
23.04	337.4	23.04	536.2									2.1	67.48	99.7087	94.4737	82.4433
23.09	319.2	23.09	534.8									2.1	67.56	99.7078	94.4616	82.4337
23.14	284.2	23.14	620.2									2.11	67.64	99.7072	94.4502	82.4171
23.19	337.4	23.19	585.2									2.12	67.72	99.707	94.4386	82.4095
23.24	334.6	23.24	561.4									2.13	67.8	99.7071	94.4281	82.3923
23.29	365.4	23.29	560									2.14	67.88	99.7073	94.4167	82.3842
23.34	298.2	23.34	460.6									2.15	67.96	99.7075	94.4067	82.3671
23.39	333.2	23.39	532									2.15	68.04	99.7076	94.3946	82.3462
23.44	334.6	23.44	530.6									2.16	68.12	99.7076	94.3856	82.3419
23.49	352.8	23.49	536.2									2.17	68.2	99.7076	94.3731	82.3217
23.54	312.2	23.54	592.2									2.18	68.28	99.7076	94.364	82.319
23.59	322	23.59	490									2.19	68.36	99.7074	94.354	82.3033
23.64	319.2	23.64	588									2.2	68.45	99.7072	94.3434	82.2941
23.69	393.4	23.69	590.8									2.2	68.52	99.7071	94.3331	82.279
23.74	364	23.74	501.2									2.21	68.61	99.707	94.3211	82.2561
23.79	320.6	23.79	572.6									2.22	68.7	99.7069	94.3133	82.2533
23.84	324.8	23.84	547.4									2.23	68.78	99.7068	94.3023	82.2328
23.89	334.6	23.89	548.8									2.24	68.87	99.7065	94.2941	82.2289
23.94	324.8	23.94	462									2.25	68.96	99.7061	94.2845	82.2067
23.99	354.2	23.99	536.2									2.25	69.05	99.7056	94.2749	82.1973
24.04	350	24.04	534.8									2.26	69.14	99.7052	94.2644	82.1813
24.09	334.6	24.09	530.6									2.27	69.22	99.7049	94.2553	82.1728
24.14	312.2	24.14	516.6									2.28	69.32	99.7047	94.2465	82.155
24.19	294	24.19	547.4									2.29	69.41	99.7045	94.2367	82.1462
24.24	294	24.24	547.4									2.3	69.5	99.7044	94.2276	82.1292
24.29	310.8	24.29	492.8									2.3	69.6	99.7044	94.219	82.1192
24.34	337.4	24.34	561.4									2.31	69.7	99.7046	94.2089	82.101
24.39	306.6	24.39	550.2									2.32	69.79	99.7051	94.2009	82.0926
24.44	309.4	24.44	544.6									2.33	69.88	99.7058	94.1907	82.0709
24.49	338.8	24.49	575.4									2.34	69.98	99.7066	94.1842	82.0669
24.54	296.8	24.54	543.2									2.35	70.07	99.7075	94.1735	82.0457
24.59	361.2	24.59	518									2.35	70.17	99.7083	94.1645	82.0416
24.64	366.8	24.64	518									2.36	70.27	99.709	94.1564	82.02
24.69	309.4	24.69	502.6									2.37	70.37	99.7095	94.1484	82.0099
24.74	366.8	24.74	477.4									2.38	70.48	99.71	94.1415	81.993
24.79	309.4	24.79	474.6									2.39	70.58	99.7103	94.1313	81.9839
24.84	309.4	24.84	476									2.4	70.68	99.7105	94.1231	81.9623
24.89	366.8	24.89	492.8									2.4	70.79	99.7106	94.1173	81.9586
24.94	351.4	24.94	506.8									2.41	70.9	99.7108	94.108	81.9357
24.99	324.8	24.99	449.4									2.42	71.01	99.7109	94.1008	81.9264
25.04	322	25.04	446.6									2.43	71.11	99.7111	94.0945	81.9226
25.09	322	25.09	515.2									2.44	71.22	99.7116	94.0845	81.9009
25.14	337.4	25.14	492.8									2.45	71.34	99.7122	94.0767	81.8911
25.19	362.6	25.19	516.6									2.45	71.45	99.7129	94.07	81.87
25.24	365.4	25.24	522.2									2.46	71.55	99.7137	94.0617	81.8669
25.29	418.6	25.29	480.2									2.47	71.67	99.7145	94.0534	81.8453
25.34	312.2	25.34	534.8									2.48	71.79	99.7153	94.0469	81.836
25.39	340.2	25.39	448									2.49	71.9	99.7163	94.04	81.8259
25.44	334.6	25.44	450.8									2.5	72.02	99.7173	94.0317	81.811
25.49	366.8	25.49	459.2									2.5	72.13	99.7185	94.0254	81.802
25.54	319.2	25.54	438.2									2.51	72.24	99.7197	94.0173	81.7807
25.59	320.6	25.59	522.2									2.52	72.36	99.7209	94.0101	81.7713
25.64	320.6	25.64	519.4									2.53	72.48	99.7221	94.0043	81.7597
25.69	393.4	25.69	459.2									2.54	72.6	99.7232	93.9966	81.745
25.74	368.2	25.74	544.6									2.55	72.73	99.7245	93.992	81.7335
25.79	365.4	25.79	394.8									2.55	72.85	99.7258	93.9836	81.723
25.84	362.6	25.84	394.8									2.56	72.98	99.7273	93.9767	81.7017
25.89	380.8	25.89	504									2.57	73.1	99.7289	93.9693	81.6907
25.94	406	25.94	408.8									2.58	73.23	99.7304	93.9641	81.6791
25.99	390.6	25.99	478.8									2.59	73.35	99.7318	93.957	81.6599
26.04	389.2	26.04	480.2									2.6	73.49	99.7331	93.9496	81.6471
26.09	459.2	26.09	421.4									2.6	73.61	99.7345	93.9441	81.6357
26.14	380.8	26.14	487.2									2.61	73.75	99.736	93.9377	81.6157
26.19	478.8	26.19	448									2.62	73.87	99.7376	93.9319	81.6103
26.24	477.4	26.24	446.6									2.63	74	99.7393	93.9264	81.5988
26.29	438.2	26.29	424.2									2.64	74.13	99.741	93.9196	81.5799
26.34	450.8	26.34	434									2.65	74.27	99.7425	93.9135	81.568
26.39	446.6	26.39	504									2.65	74.41	99.7439	93.9084	81.5559
26.44	450.8	26.44	502.6									2.66	74.54	99.7453	93.9021	81.5379
26.49	410.2	26.49	422.8									2.67	74.68	99.7464	93.8957	81.5263
26.54	490	26.54	494.2									2.68	74.82	99.7474	93.8882	81.5075
26.59	494.2	26.59	477.4									2.69	74.96	99.7481	93.8857	81.4953
26.64	394.8	26.64	478.8									2.7	75.1	99.7485	93.8793	81.4773
26.69	421.4	26.69	480.2									2.7	75.24	99.7485	93.8713	81.4645
26.74	491.4	26.74	488.6									2.71	75.38	99.7483	93.866	81.4516
26.79	487.2	26.79	436.8									2.72	75.52	99.7478	93.8638	81.4392
26.84	494.2	26.84	436.8									2.73	75.67	99.7473	93.8584	81.422
26.89	474.6	26.89	392									2.74	75.81	99.7466	93.8513	81.4094
26.94	406	26.94	448									2.75	75.96	99.7459	93.8489	81.3967
26.99	404.6	26.99	435.4									2.75	76.11	99.7454	93.8431	81.3784
27.04	435.4	27.04	436.8									2.76	76.25	99.7451	93.8359	81.3637
27.09	506.8	27.09	422.8									2.77	76.4	99.7449	93.8311	81.352
27.14	530.6	27.14	432.6									2.78	76.55	99.7448	93.8286	81.3406
27.19	534.8	27.19	477.4									2.79	76.7	99.7451	93.822	81.3249
27.24	558.6	27.24	478.8									2.8	76.86	99.7455	93.8165	81.3142
27.29	536.2	27.29	404.6									2.8	77.02	99.7461	93.8109	81.3013
27.34	533.4	27.34	421.4									2.81	77.17	99.7469	93.8096	81.2914
27.39	530.6	27.39	410.2									2.82	77.32	99.7478	93.8027	81.2773
27.44	473.2	27.44	408.8									2.83	77.48	99.7488	93.7968	81.2674
27.49	464.8	27.49	418.6									2.84	77.63	99.7496	93.7916	81.2535
27.54	492.8	27.54	420									2.85	77.79	99.7505	93.7884	81.2441
27.59	491.4	27.59	410.2									2.85	77.94	99.7514	93.7829	81.2331
27.64	478.8	27.64	407.4									2.86	78.11	99.7524	93.7782	81.2197
27.69	501.2	27.69	323.4									2.87	78.26	99.7532	93.773	81.2107
27.74	452.2	27.74	394.8									2.88	78.43	99.7541	93.7698	81.1977
27.79	446.6	27.79	421.4									2.89	78.58	99.7549	93.7653	81.1891
27.84	529.2	27.84	422.8									2.9	78.75	99.7558	93.7606	81.1765
27.89	438.2	27.89	378									2.9	78.91	99.7569	93.7561	81.1672
27.94	421.4	27.94	404.6									2.91	79.08	99.758	93.7531	81.1552
27.99	422.8	27.99	420									2.92	79.24	99.7591	93.7485	81.1473
28.04	436.8	28.04	421.4									2.93	79.41	99.7602	93.7439	81.1356
28.09	434	28.09	407.4									2.94	79.57	99.7614	93.7376	81.1278
28.14	477.4	28.14	406									2.95	79.74	99.7626	93.7333	81.1164
28.19	474.6	28.19	361.2									2.95	79.91	99.7636	93.7327	81.1051
28.24	502.6	28.24	368.2									2.96	80.07	99.7645	93.7279	81.0977
28.29	502.6	28.29	364									2.97	80.25	99.7651	93.721	81.0867
28.34	480.2	28.34	376.6									2.98	80.42	99.7656	93.7173	81.0759
28.39	474.6	28.39	362.6									2.99	80.59	99.766	93.7168	81.0655
28.44	558.6	28.44	364									3	80.76	99.7662	93.7129	81.0589
28.49	473.2	28.49	407.4									3	80.93	99.7664	93.706	81.0491
28.54	466.2	28.54	396.2									3.01	81.1	99.7664	93.7026	81.0395
28.59	459.2	28.59	389.2									3.02	81.28	99.7664	93.6983	81.0302
28.64	492.8	28.64	392									3.03	81.45	99.7662	93.6977	81.0211
28.69	476	28.69	463.4									3.04	81.63	99.7661	93.6917	81.0122
28.74	445.2	28.74	422.8									3.05	81.8	99.7661	93.687	81.0034
28.79	446.6	28.79	365.4									3.05	81.98	99.7661	93.6826	80.9948
28.84	476	28.84	361.2									3.06	82.16	99.7661	93.6795	80.9864
28.89	410.2	28.89	336									3.07	82.34	99.766	93.6774	80.9783
28.94	519.4	28.94	306.6									3.08	82.51	99.766	93.6738	80.9704
28.99	519.4	28.99	368.2									3.09	82.69	99.766	93.6699	80.9627
29.04	491.4	29.04	361.2									3.1	82.87	99.7662	93.6656	80.9552
29.09	516.6	29.09	336									3.1	83.05	99.7665	93.6606	80.9479
29.14	404.6	29.14	338.8									3.11	83.23	99.7672	93.6608	80.9408
29.19	406	29.19	378									3.12	83.41	99.7681	93.6569	80.9316
29.24	477.4	29.24	376.6									3.13	83.59	99.769	93.6536	80.9249
29.29	432.6	29.29	334.6									3.14	83.77	99.77	93.6478	80.9185
29.34	464.8	29.34	320.6									3.15	83.95	99.7711	93.6435	80.9101
29.39	463.4	29.39	366.8									3.15	84.14	99.7721	93.644	80.9042
29.44	491.4	29.44	364									3.16	84.31	99.7731	93.6403	80.8985
29.49	404.6	29.49	350									3.17	84.5	99.7739	93.6348	80.8912
29.54	446.6	29.54	308									3.18	84.69	99.7745	93.6309	80.8861
29.59	449.4	29.59	361.2									3.19	84.87	99.7747	93.6269	80.8794
29.64	473.2	29.64	364									3.2	85.06	99.7746	93.6269	80.8731
29.69	491.4	29.69	354.2									3.2	85.24	99.7742	93.6234	80.8687
29.74	445.2	29.74	364									3.21	85.43	99.7736	93.6175	80.8612
29.79	449.4	29.79	366.8									3.22	85.61	99.7728	93.6138	80.8575
29.84	464.8	29.84	361.2									3.23	85.8	99.772	93.6097	80.8528
29.89	474.6	29.89	294									3.24	85.99	99.7711	93.6078	80.8487
29.94	464.8	29.94	348.6									3.25	86.17	99.7703	93.6047	80.8459
29.99	466.2	29.99	347.2									3.25	86.36	99.7696	93.6001	80.8426
30.04	460.6	30.04	351.4									3.26	86.55	99.7689	93.5961	80.8396
30.09	431.2	30.09	312.2									3.27	86.74	99.7682	93.5945	80.8378
30.14	390.6	30.14	389.2									3.28	86.92	99.7675	93.5898	80.8356
30.19	396.2	30.19	284.2									3.29	87.12	99.7669	93.5861	80.8344
30.24	434	30.24	278.6									3.3	87.3	99.7663	93.5804	80.8328
30.29	436.8	30.29	326.2									3.3	87.49	99.7658	93.576	80.8316
30.34	394.8	30.34	324.8									3.31	87.68	99.7652	93.5756	80.8294
30.39	392	30.39	320.6									3.32	87.87	99.7647	93.5716	80.8286
30.44	436.8	30.44	320.6									3.33	88.06	99.7642	93.5662	80.8278
30.49	364	30.49	309.4									3.34	88.25	99.7636	93.5617	80.8271
30.54	393.4	30.54	277.2									3.35	88.43	99.7631	93.5608	80.8263
30.59	393.4	30.59	312.2									3.35	88.62	99.7625	93.5553	80.8259
30.64	434	30.64	309.4									3.36	88.81	99.762	93.5504	80.8253
30.69	326.2	30.69	294									3.37	89	99.7614	93.5455	80.8247
30.74	380.8	30.74	266									3.38	89.19	99.762	93.5434	80.8241
30.79	375.2	30.79	365.4									3.39	89.39	99.7601	93.5384	80.8214
30.84	389.2	30.84	362.6									3.4	89.57	99.7593	93.5341	80.8211
30.89	347.2	30.89	310.8									3.4	89.77	99.7597	93.5318	80.821
30.94	464.8	30.94	239.4									3.41	89.96	99.7577	93.5268	80.8212
30.99	463.4	30.99	264.6									3.42	90.15	99.7569	93.5222	80.8213
31.04	379.4	31.04	267.4									3.43	90.35	99.7572	93.5152	80.8215
31.09	352.8	31.09	267.4									3.44	90.54	99.7564	93.5141	80.8196
31.14	366.8	31.14	308									3.45	90.72	99.7557	93.5079	80.82
31.19	365.4	31.19	281.4									3.45	90.92	99.7539	93.5024	80.8204
31.24	404.6	31.24	284.2									3.46	91.11	99.7533	93.4994	80.8196
31.29	392	31.29	310.8									3.47	91.3	99.7527	93.4943	80.8203
31.34	338.8	31.34	323.4									3.48	91.49	99.7522	93.4888	80.8207
31.39	334.6	31.39	324.8									3.49	91.69	99.7517	93.4855	80.8197
31.44	308	31.44	323.4									3.5	91.87	99.7512	93.4802	80.8196
31.49	351.4	31.49	268.8									3.5	92.07	99.7507	93.474	80.8205
31.54	309.4	31.54	309.4									3.51	92.26	99.7503	93.4719	80.8211
31.59	310.8	31.59	253.4									3.52	92.46	99.7498	93.465	80.821
31.64	351.4	31.64	249.2									3.53	92.65	99.7493	93.4589	80.8218
31.69	352.8	31.69	309.4									3.54	92.84	99.7489	93.4553	80.8219
31.74	354.2	31.74	292.6									3.55	93.03	99.7484	93.4493	80.8229
31.79	351.4	31.79	308									3.55	93.22	99.748	93.4421	80.8226
31.84	322	31.84	306.6									3.56	93.42	99.7475	93.4404	80.8237
31.89	322	31.89	282.8									3.57	93.61	99.7471	93.4331	80.8221
31.94	320.6	31.94	278.6									3.58	93.8	99.7467	93.4273	80.8228
31.99	320.6	31.99	236.6									3.59	93.98	99.7463	93.4232	80.8218
32.04	351.4	32.04	236.6									3.6	94.18	99.7458	93.4177	80.8223
32.09	294	32.09	280									3.6	94.37	99.7454	93.4136	80.8221
32.14	351.4	32.14	284.2									3.61	94.56	99.7451	93.4071	80.8241
32.19	352.8	32.19	270.2									3.62	94.75	99.7447	93.3996	80.8253
32.24	324.8	32.24	270.2									3.63	94.94	99.7443	93.3956	80.8271
32.29	320.6	32.29	294									3.64	95.14	99.7439	93.3889	80.8311
32.34	348.6	32.34	333.2									3.65	95.33	99.7436	93.3854	80.8343
32.39	350	32.39	340.2									3.65	95.52	99.7432	93.3774	80.8406
32.44	336	32.44	267.4									3.66	95.7	99.7427	93.3744	80.8459
32.49	322	32.49	268.8									3.67	95.89	99.7423	93.3663	80.8486
32.54	312.2	32.54	281.4									3.68	96.08	99.7417	93.3618	80.8507
32.59	306.6	32.59	278.6									3.69	96.28	99.7411	93.3551	80.8554
32.64	333.2	32.64	294									3.7	96.47	99.7404	93.351	80.8558
32.69	235.2	32.69	249.2									3.7	96.65	99.7398	93.3431	80.8555
32.74	379.4	32.74	254.8									3.71	96.84	99.7391	93.3396	80.8545
32.79	378	32.79	252									3.72	97.03	99.7383	93.331	80.8552
32.84	334.6	32.84	253.4									3.73	97.21	99.7375	93.3268	80.8517
32.89	338.8	32.89	324.8									3.74	97.41	99.7367	93.3185	80.8496
32.94	306.6	32.94	266									3.75	97.59	99.7359	93.3145	80.8473
32.99	306.6	32.99	266									3.75	97.78	99.7351	93.3064	80.8451
33.04	278.6	33.04	309.4									3.76	97.97	99.7342	93.3022	80.8452
33.09	249.2	33.09	266									3.77	98.16	99.7332	93.2937	80.841
33.14	334.6	33.14	252									3.78	98.34	99.7322	93.2887	80.8389
33.19	337.4	33.19	250.6									3.79	98.53	99.731	93.2816	80.8369
33.24	282.8	33.24	281.4									3.8	98.72	99.7298	93.2766	80.8351
33.29	323.4	33.29	239.4									3.8	98.91	99.7287	93.268	80.8345
33.34	333.2	33.34	238									3.81	99.09	99.7276	93.2632	80.8331
33.39	334.6	33.39	235.2									3.82	99.29	99.7266	93.2582	80.8316
33.44	252	33.44	225.4									3.83	99.47	99.7256	93.2499	80.8303
33.49	295.4	33.49	238									3.84	99.65	99.7246	93.2444	80.8291
33.54	306.6	33.54	221.2									3.85	99.84	99.7238	93.2363	80.8272
33.59	310.8	33.59	222.6									3.85	100.03	99.7232	93.231	80.8258
33.64	312.2	33.64	228.2									3.86	100.21	99.7228	93.2254	80.8247
33.69	338.8	33.69	252									3.87	100.39	99.7224	93.2169	80.8235
33.74	366.8	33.74	268.8									3.88	100.58	99.7221	93.2115	80.8221
33.79	365.4	33.79	263.2									3.89	100.76	99.7218	93.2031	80.824
33.84	338.8	33.84	250.6									3.9	100.94	99.7215	93.1976	80.8229
33.89	256.2	33.89	224									3.9	101.13	99.7212	93.1918	80.8217
33.94	280	33.94	252									3.91	101.32	99.721	93.1861	80.8202
33.99	277.2	33.99	249.2									3.92	101.5	99.7207	93.1784	80.8189
34.04	296.8	34.04	256.2									3.93	101.68	99.7205	93.1726	80.8171
34.09	268.8	34.09	224									3.94	101.86	99.7202	93.1662	80.8153
34.14	278.6	34.14	225.4									3.95	102.05	99.72	93.1582	80.8131
34.19	281.4	34.19	224									3.95	102.23	99.7197	93.1525	80.8109
34.24	282.8	34.24	253.4									3.96	102.41	99.7194	93.1475	80.8084
34.29	268.8	34.29	264.6									3.97	102.59	99.7192	93.1391	80.805
34.34	266	34.34	240.8									3.98	102.76	99.719	93.1325	80.8023
34.39	323.4	34.39	238									3.99	102.94	99.7188	93.1267	80.7995
34.44	253.4	34.44	212.8									4	103.12	99.7186	93.1208	80.7969
34.49	263.2	34.49	208.6									4	103.3	99.7184	93.1128	80.7942
34.54	294	34.54	254.8									4.01	103.48	99.7181	93.1056	80.7917
34.59	295.4	34.59	250.6									4.02	103.66	99.7179	93.1	80.7893
34.64	238	34.64	228.2									4.03	103.84	99.7176	93.0928	80.7872
34.69	281.4	34.69	240.8									4.04	104.02	99.7174	93.0851	80.7852
34.74	280	34.74	242.2									4.05	104.19	99.7172	93.0792	80.7836
34.79	308	34.79	236.6									4.05	104.37	99.717	93.0721	80.7821
34.84	250.6	34.84	239.4									4.06	104.55	99.7167	93.0664	80.7803
34.89	266	34.89	266									4.07	104.73	99.7164	93.0575	80.7796
34.94	264.6	34.94	240.8									4.08	104.9	99.716	93.0521	80.7781
34.99	324.8	34.99	236.6									4.09	105.07	99.7154	93.0463	80.7761
35.04	249.2	35.04	207.2									4.1	105.25	99.7146	93.0415	80.7739
35.09	254.8	35.09	240.8									4.1	105.42	99.7136	93.0359	80.7698
35.14	253.4	35.14	224									4.11	105.61	99.7125	93.0307	80.7666
35.19	306.6	35.19	224									4.12	105.78	99.7112	93.0241	80.7648
35.24	266	35.24	252									4.13	105.95	99.7097	93.0197	80.7613
35.29	254.8	35.29	263.2									4.14	106.12	99.708	93.0152	80.7574
35.34	254.8	35.34	278.6									4.15	106.3	99.7061	93.0108	80.7534
35.39	226.8	35.39	281.4									4.15	106.47	99.7041	93.0072	80.749
35.44	235.2	35.44	256.2									4.16	106.64	99.7022	93.0023	80.7442
35.49	282.8	35.49	281.4									4.17	106.81	99.7004	92.9972	80.7392
35.54	281.4	35.54	238									4.18	106.99	99.6988	92.9915	80.7338
35.59	266	35.59	242.2									4.19	107.16	99.6974	92.9847	80.7289
35.64	310.8	35.64	236.6									4.2	107.33	99.6961	92.979	80.7233
35.69	263.2	35.69	186.2									4.2	107.5	99.695	92.9731	80.7173
35.74	268.8	35.74	267.4									4.21	107.67	99.6942	92.967	80.7119
35.79	226.8	35.79	264.6									4.22	107.84	99.6934	92.9606	80.7055
35.84	270.2	35.84	253.4									4.23	108.01	99.6927	92.9539	80.6986
35.89	281.4	35.89	222.6									4.24	108.18	99.6922	92.9476	80.6912
35.94	280	35.94	238									4.25	108.35	99.6917	92.9412	80.6834
35.99	264.6	35.99	239.4									4.25	108.52	99.6913	92.9347	80.6753
36.04	294	36.04	228.2									4.26	108.69	99.6908	92.9276	80.6669
36.09	254.8	36.09	268.8									4.27	108.86	99.6903	92.9212	80.6585
36.14	250.6	36.14	197.4									4.28	109.03	99.6898	92.9148	80.6499
36.19	256.2	36.19	196									4.29	109.2	99.6891	92.9077	80.6415
36.24	278.6	36.24	183.4									4.3	109.36	99.6883	92.9014	80.636
36.29	242.2	36.29	194.6									4.3	109.53	99.6874	92.8942	80.628
36.34	240.8	36.34	210									4.31	109.69	99.6865	92.8877	80.6204
36.39	292.6	36.39	212.8									4.32	109.86	99.6855	92.8805	80.6129
36.44	254.8	36.44	194.6									4.33	110.03	99.6845	92.8741	80.6054
36.49	280	36.49	194.6									4.34	110.2	99.6833	92.8669	80.5977
36.54	277.2	36.54	182									4.35	110.36	99.6821	92.8598	80.5903
36.59	295.4	36.59	183.4									4.35	110.52	99.6808	92.8527	80.5858
36.64	264.6	36.64	196									4.36	110.69	99.6795	92.8458	80.5783
36.69	250.6	36.69	168									4.37	110.85	99.6783	92.8388	80.571
36.74	253.4	36.74	214.2									4.38	111.01	99.6777	92.8319	80.5634
36.79	268.8	36.79	211.4									4.39	111.17	99.6762	92.8257	80.5559
36.84	267.4	36.84	184.8									4.4	111.34	99.6754	92.8183	80.5481
36.89	267.4	36.89	208.6									4.4	111.5	99.6755	92.8115	80.5405
36.94	264.6	36.94	183.4									4.41	111.66	99.6741	92.8045	80.5364
36.99	264.6	36.99	180.6									4.42	111.83	99.6736	92.7976	80.5286
37.04	308	37.04	196									4.43	111.99	99.674	92.7902	80.521
37.09	256.2	37.09	194.6									4.44	112.15	99.6727	92.7806	80.5134
37.14	254.8	37.14	252									4.45	112.31	99.6729	92.7735	80.506
37.19	252	37.19	250.6									4.45	112.47	99.6716	92.7658	80.499
37.24	208.6	37.24	183.4									4.46	112.63	99.671	92.7584	80.4947
37.29	236.6	37.29	222.6									4.47	112.79	99.6701	92.7513	80.4881
37.34	242.2	37.34	208.6									4.48	112.96	99.669	92.7445	80.4815
37.39	252	37.39	207.2									4.49	113.12	99.6681	92.7379	80.4755
37.44	278.6	37.44	211.4									4.5	113.28	99.6671	92.7312	80.4695
37.49	225.4	37.49	196									4.5	113.44	99.6659	92.7248	80.4637
37.54	224	37.54	256.2									4.51	113.6	99.6646	92.7165	80.4597
37.59	305.2	37.59	254.8									4.52	113.75	99.6633	92.7107	80.4545
37.64	291.2	37.64	155.4									4.53	113.91	99.6619	92.7051	80.4496
37.69	252	37.69	198.8									4.54	114.07	99.6605	92.6998	80.4449
37.74	249.2	37.74	180.6									4.55	114.23	99.6592	92.6948	80.4404
37.79	226.8	37.79	184.8									4.55	114.39	99.6578	92.6902	80.4361
37.84	308	37.84	250.6									4.56	114.55	99.6564	92.6855	80.4326
37.89	280	37.89	184.8									4.57	114.7	99.6549	92.6795	80.4283
37.94	282.8	37.94	207.2									4.58	114.86	99.6533	92.6753	80.424
37.99	270.2	37.99	210									4.59	115.02	99.6516	92.6713	80.4198
38.04	256.2	38.04	155.4									4.6	115.18	99.6499	92.6669	80.416
38.09	266	38.09	194.6									4.6	115.33	99.6483	92.663	80.4123
38.14	266	38.14	212.8									4.61	115.49	99.6466	92.6566	80.4088
38.19	277.2	38.19	207.2									4.62	115.65	99.645	92.6523	80.4053
38.24	250.6	38.24	183.4									4.63	115.8	99.6434	92.6479	80.4021
38.29	278.6	38.29	184.8									4.64	115.96	99.6416	92.6434	80.3988
38.34	277.2	38.34	194.6									4.65	116.12	99.6398	92.638	80.3955
38.39	326.2	38.39	193.2									4.65	116.27	99.6381	92.6345	80.3923
38.44	254.8	38.44	212.8									4.66	116.43	99.6365	92.6301	80.3892
38.49	270.2	38.49	211.4									4.67	116.58	99.6348	92.6268	80.3863
38.54	263.2	38.54	252									4.68	116.74	99.6334	92.6212	80.3835
38.59	278.6	38.59	256.2									4.69	116.9	99.6322	92.616	80.3808
38.64	306.6	38.64	210									4.7	117.05	99.6312	92.6108	80.3782
38.69	253.4	38.69	198.8									4.7	117.21	99.6304	92.6054	80.3752
38.74	254.8	38.74	211.4									4.71	117.36	99.63	92.6	80.3731
38.79	266	38.79	208.6									4.72	117.51	99.6298	92.5933	80.371
38.84	250.6	38.84	239.4									4.73	117.67	99.6298	92.5876	80.3693
38.89	291.2	38.89	179.2									4.74	117.82	99.6299	92.5819	80.368
38.94	296.8	38.94	210									4.75	117.98	99.6302	92.5742	80.3668
38.99	282.8	38.99	211.4									4.75	118.14	99.6306	92.5677	80.3656
39.04	266	39.04	184.8									4.76	118.29	99.6308	92.5605	80.3653
39.09	340.2	39.09	212.8									4.77	118.44	99.6309	92.5526	80.3652
39.14	340.2	39.14	170.8									4.78	118.6	99.6307	92.5433	80.3654
39.19	291.2	39.19	166.6									4.79	118.75	99.6303	92.5349	80.3656
39.24	252	39.24	207.2									4.8	118.91	99.6297	92.5263	80.3656
39.29	281.4	39.29	239.4									4.8	119.06	99.6288	92.5167	80.3659
39.34	281.4	39.34	182									4.81	119.22	99.6278	92.5087	80.3631
39.39	197.4	39.39	183.4									4.82	119.37	99.6266	92.5005	80.3631
39.44	268.8	39.44	180.6									4.83	119.53	99.6251	92.4921	80.3628
39.49	253.4	39.49	211.4									4.84	119.68	99.6236	92.4824	80.3624
39.54	252	39.54	214.2									4.85	119.83	99.6221	92.4739	80.3617
39.59	340.2	39.59	212.8									4.85	119.98	99.6205	92.4658	80.3608
39.64	298.2	39.64	183.4									4.86	120.14	99.619	92.4558	80.3599
39.69	242.2	39.69	180.6									4.87	120.29	99.6175	92.4479	80.359
39.74	242.2	39.74	207.2									4.88	120.43	99.6159	92.4393	80.3581
39.79	278.6	39.79	210									4.89	120.59	99.6145	92.4305	80.357
39.84	282.8	39.84	184.8									4.9	120.74	99.6131	92.4221	80.356
39.89	225.4	39.89	184.8									4.9	120.9	99.6117	92.4145	80.355
39.94	221.2	39.94	154									4.91	121.05	99.6103	92.4061	80.3541
39.99	239.4	39.99	154									4.92	121.2	99.6089	92.3981	80.3517
40.04	352.8	40.04	212.8									4.93	121.35	99.6075	92.3901	80.3509
40.09	296.8	40.09	212.8									4.94	121.5	99.606	92.3822	80.35
40.14	296.8	40.14	184.8									4.95	121.66	99.6045	92.3743	80.3491
40.19	235.2	40.19	182									4.95	121.82	99.6029	92.3661	80.3482
40.24	292.6	40.24	172.2									4.96	121.96	99.6012	92.3588	80.3475
40.29	264.6	40.29	184.8									4.97	122.11	99.5994	92.3504	80.3466
40.34	270.2	40.34	172.2									4.98	122.27	99.5978	92.3415	80.3455
40.39	291.2	40.39	168									4.99	122.42	99.5963	92.3346	80.3444
40.44	337.4	40.44	166.6									5	122.58	99.5948	92.3265	80.3433
40.49	282.8	40.49	196									5	122.74	99.5936	92.3175	80.3422
40.54	281.4	40.54	197.4									5.01	122.88	99.5924	92.3092	80.341
40.59	306.6	40.59	179.2									5.02	123.04	99.5914	92.3004	80.3388
40.64	310.8	40.64	166.6									5.03	123.19	99.5905	92.2908	80.3374
40.69	268.8	40.69	156.8									5.04	123.34	99.5898	92.2818	80.3358
40.74	270.2	40.74	154									5.05	123.5	99.5893	92.2747	80.3341
40.79	282.8	40.79	211.4									5.05	123.65	99.589	92.2656	80.3323
40.84	267.4	40.84	168									5.06	123.8	99.5887	92.2555	80.3303
40.89	266	40.89	168									5.07	123.95	99.5884	92.2464	80.3284
40.94	268.8	40.94	168									5.08	124.1	99.5881	92.2376	80.3263
40.99	250.6	40.99	214.2									5.09	124.25	99.5879	92.2283	80.3243
41.04	284.2	41.04	196									5.1	124.4	99.5877	92.2178	80.3223
41.09	268.8	41.09	172.2									5.1	124.56	99.5874	92.2085	80.3202
41.14	266	41.14	166.6									5.11	124.71	99.587	92.1995	80.3184
41.19	296.8	41.19	197.4									5.12	124.87	99.5864	92.1889	80.3164
41.24	264.6	41.24	156.8									5.13	125.02	99.5855	92.1796	80.3145
41.29	296.8	41.29	170.8									5.14	125.17	99.5844	92.1704	80.3127
41.34	294	41.34	166.6									5.15	125.32	99.5832	92.1608	80.3109
41.39	264.6	41.39	208.6									5.15	125.47	99.5818	92.1504	80.3091
41.44	277.2	41.44	183.4									5.16	125.62	99.5804	92.1409	80.3073
41.49	282.8	41.49	169.4									5.17	125.78	99.5789	92.1315	80.3058
41.54	280	41.54	172.2									5.18	125.93	99.5774	92.122	80.3041
41.59	306.6	41.59	210									5.19	126.08	99.5761	92.1116	80.302
41.64	310.8	41.64	170.8									5.2	126.24	99.575	92.1017	80.3001
41.69	252	41.69	140									5.2	126.39	99.5743	92.0923	80.2982
41.74	250.6	41.74	140									5.21	126.55	99.5739	92.0823	80.2962
41.79	267.4	41.79	184.8									5.22	126.7	99.5738	92.0727	80.2943
41.84	295.4	41.84	142.8									5.23	126.86	99.574	92.0622	80.2922
41.89	309.4	41.89	183.4									5.24	127.01	99.5746	92.0523	80.2901
41.94	310.8	41.94	182									5.25	127.17	99.5753	92.0426	80.2879
41.99	281.4	41.99	152.6									5.25	127.32	99.5761	92.0329	80.2866
42.04	236.6	42.04	168									5.26	127.46	99.577	92.0225	80.2845
42.09	238	42.09	166.6									5.27	127.62	99.5781	92.0125	80.2823
42.14	240.8	42.14	172.2									5.28	127.78	99.5793	92.0027	80.2798
42.19	239.4	42.19	140									5.29	127.93	99.5806	91.9927	80.2778
42.24	294	42.24	179.2									5.3	128.08	99.5819	91.9813	80.276
42.29	240.8	42.29	210									5.3	128.24	99.5832	91.9715	80.2741
42.34	240.8	42.34	211.4									5.31	128.4	99.5845	91.9611	80.2724
42.39	305.2	42.39	214.2									5.32	128.55	99.5857	91.9508	80.2709
42.44	282.8	42.44	228.2									5.33	128.7	99.5868	91.9406	80.2695
42.49	249.2	42.49	184.8									5.34	128.86	99.588	91.9308	80.2682
42.54	252	42.54	180.6									5.35	129.01	99.589	91.9211	80.2672
42.59	280	42.59	166.6									5.35	129.17	99.5898	91.9114	80.2664
42.64	296.8	42.64	165.2									5.36	129.32	99.5906	91.9008	80.2651
42.69	266	42.69	172.2									5.37	129.48	99.5912	91.8909	80.2648
42.74	267.4	42.74	166.6									5.38	129.63	99.5918	91.8791	80.2649
42.79	324.8	42.79	183.4									5.39	129.79	99.5923	91.8689	80.2654
42.84	266	42.84	166.6									5.4	129.94	99.5928	91.8589	80.2665
42.89	295.4	42.89	198.8									5.4	130.1	99.5934	91.8489	80.2682
42.94	292.6	42.94	200.2									5.41	130.25	99.5938	91.8388	80.2704
42.99	296.8	42.99	158.2									5.42	130.41	99.5944	91.8288	80.273
43.04	309.4	43.04	155.4									5.43	130.57	99.5949	91.8189	80.2758
43.09	266	43.09	169.4									5.44	130.72	99.5955	91.8084	80.2785
43.14	263.2	43.14	168									5.45	130.88	99.5962	91.7972	80.2812
43.19	323.4	43.19	168									5.45	131.04	99.5969	91.7871	80.2837
43.24	320.6	43.24	224									5.46	131.19	99.5978	91.7771	80.2828
43.29	322	43.29	183.4									5.47	131.35	99.5986	91.767	80.285
43.34	263.2	43.34	184.8									5.48	131.51	99.5995	91.7568	80.2868
43.39	280	43.39	198.8									5.49	131.66	99.6005	91.747	80.2885
43.44	280	43.44	169.4									5.5	131.82	99.6014	91.7358	80.2893
43.49	278.6	43.49	154									5.5	131.98	99.6024	91.7256	80.2896
43.54	308	43.54	156.8									5.51	132.13	99.6033	91.7155	80.2894
43.59	306.6	43.59	156.8									5.52	132.28	99.6042	91.706	80.2889
43.64	291.2	43.64	168									5.53	132.44	99.6051	91.6959	80.2885
43.69	291.2	43.69	182									5.54	132.61	99.606	91.6843	80.2879
43.74	264.6	43.74	184.8									5.55	132.76	99.6068	91.6741	80.2872
43.79	333.2	43.79	194.6									5.55	132.92	99.6075	91.6648	80.2854
43.84	310.8	43.84	198.8									5.56	133.08	99.6082	91.6549	80.2848
43.89	309.4	43.89	165.2									5.57	133.24	99.6088	91.6453	80.2841
43.94	296.8	43.94	172.2									5.58	133.4	99.6095	91.6342	80.2836
43.99	256.2	43.99	208.6									5.59	133.56	99.6101	91.6245	80.2833
44.04	284.2	44.04	207.2									5.6	133.72	99.6107	91.6146	80.2832
44.09	282.8	44.09	166.6									5.6	133.87	99.6112	91.6042	80.2833
44.14	235.2	44.14	172.2									5.61	134.03	99.6116	91.5948	80.2833
44.19	366.8	44.19	180.6									5.62	134.18	99.612	91.5849	80.2833
44.24	334.6	44.24	166.6									5.63	134.35	99.6123	91.5734	80.2829
44.29	334.6	44.29	224									5.64	134.51	99.6127	91.564	80.2822
44.34	282.8	44.34	222.6									5.65	134.67	99.6129	91.554	80.281
44.39	305.2	44.39	184.8									5.65	134.83	99.6132	91.5443	80.2794
44.44	366.8	44.44	152.6									5.66	134.99	99.6135	91.5335	80.2774
44.49	364	44.49	184.8									5.67	135.15	99.6138	91.5238	80.275
44.54	322	44.54	186.2									5.68	135.32	99.614	91.5142	80.2722
44.59	322	44.59	196									5.69	135.48	99.6143	91.5047	80.2687
44.64	282.8	44.64	197.4									5.7	135.64	99.6145	91.4949	80.2649
44.69	282.8	44.69	169.4									5.7	135.8	99.6148	91.4842	80.2609
44.74	282.8	44.74	165.2									5.71	135.97	99.615	91.4747	80.2534
44.79	294	44.79	170.8									5.72	136.12	99.6152	91.465	80.2503
44.84	278.6	44.84	196									5.73	136.28	99.6154	91.4556	80.2476
44.89	277.2	44.89	168									5.74	136.44	99.6156	91.4455	80.2455
44.94	309.4	44.94	168									5.75	136.6	99.6158	91.4355	80.2439
44.99	351.4	44.99	168									5.75	136.77	99.6161	91.4259	80.243
45.04	324.8	45.04	179.2									5.76	136.92	99.6163	91.4165	80.2428
45.09	324.8	45.09	184.8									5.77	137.09	99.6165	91.4068	80.2432
45.14	348.6	45.14	179.2									5.78	137.26	99.6167	91.3961	80.2441
45.19	338.8	45.19	207.2									5.79	137.42	99.617	91.3869	80.2451
45.24	352.8	45.24	168									5.8	137.58	99.6173	91.3773	80.2463
45.29	352.8	45.29	197.4									5.8	137.75	99.6176	91.368	80.2479
45.34	308	45.34	194.6									5.81	137.91	99.618	91.3574	80.2495
45.39	308	45.39	212.8									5.82	138.07	99.6182	91.3484	80.2512
45.44	324.8	45.44	172.2									5.83	138.24	99.6185	91.3389	80.2528
45.49	324.8	45.49	155.4									5.84	138.4	99.6187	91.3286	80.2545
45.54	352.8	45.54	151.2									5.85	138.56	99.619	91.3194	80.2562
45.59	309.4	45.59	166.6									5.85	138.73	99.6192	91.3092	80.2428
45.64	296.8	45.64	169.4									5.86	138.89	99.6194	91.2999	80.2428
45.69	291.2	45.69	154									5.87	139.06	99.6196	91.2907	80.2432
45.74	380.8	45.74	156.8									5.88	139.23	99.6198	91.2811	80.2441
45.79	310.8	45.79	182									5.89	139.39	99.62	91.2709	80.2451
45.84	338.8	45.84	194.6									5.9	139.55	99.6202	91.2622	80.2463
45.89	340.2	45.89	170.8									5.9	139.73	99.6204	91.2526	80.2479
45.94	252	45.94	170.8									5.91	139.89	99.6207	91.2434	80.2432
45.99	407.4	45.99	212.8									5.92	140.05	99.621	91.2336	80.2441
46.04	375.2	46.04	138.6									5.93	140.21	99.6212	91.2236	80.2451
46.09	375.2	46.09	165.2									5.94	140.38	99.6215	91.2138	80.2463
46.14	418.6	46.14	168									5.95	140.54	99.6218	91.2034	80.2479
46.19	351.4	46.19	184.8									5.95	140.71	99.622	91.1926	80.2441
46.24	361.2	46.24	154									5.96	140.87	99.6222	91.183	80.2451
46.29	366.8	46.29	180.6									5.97	141.04	99.6224	91.1728	80.2463
46.34	379.4	46.34	183.4									5.98	141.21	99.6226	91.1623	80.2479
46.39	308	46.39	211.4									5.99	141.38	99.6227	91.1512	80.2428
46.44	420	46.44	193.2									6	141.54	99.6228	91.1419	80.2432
46.49	422.8	46.49	168									6	141.71	99.623	91.131	80.2441
46.54	410.2	46.54	166.6									6.01	141.87	99.6231	91.1199	80.2451
46.59	393.4	46.59	210									6.02	142.04	99.6232	91.1096	80.2463
46.64	306.6	46.64	165.2									6.03	142.21	99.6233	91.0992	80.2479
46.69	309.4	46.69	169.4									6.04	142.38	99.6234	91.0886	80.2495
46.74	366.8	46.74	169.4									6.05	142.55	99.6235	91.0782	80.2512
46.79	421.4	46.79	166.6									6.05	142.71	99.6236	91.0682	80.2528
46.84	390.6	46.84	154									6.06	142.88	99.6237	91.0583	80.2545
46.89	390.6	46.89	196									6.07	143.05	99.6238	91.0486	80.2562
46.94	394.8	46.94	198.8									6.08	143.22	99.6239	91.0394	80.2428
46.99	408.8	46.99	196									6.09	143.39	99.624	91.0304	80.2428
47.04	362.6	47.04	168									6.1	143.56	99.6241	91.0204	80.2432
47.09	365.4	47.09	180.6									6.1	143.73	99.6242	91.0113	80.2441
47.14	406	47.14	183.4									6.11	143.89	99.6242	91.0026	80.2451
47.19	365.4	47.19	156.8									6.12	144.06	99.6243	90.9937	80.2463
47.24	365.4	47.24	198.8									6.13	144.23	99.6244	90.9846	80.2479
47.29	366.8	47.29	140									6.14	144.4	99.6245	90.9759	80.2432
47.34	404.6	47.34	141.4									6.15	144.56	99.6246	90.9667	80.2441
47.39	390.6	47.39	179.2									6.15	144.72	99.6247	90.9583	80.2451
47.44	308	47.44	184.8									6.16	144.89	99.6248	90.9484	80.2463
47.49	305.2	47.49	193.2									6.17	145.07	99.6249	90.9393	80.2479
47.54	403.2	47.54	196									6.18	145.24	99.625	90.9306	80.2441
47.59	379.4	47.59	228.2									6.19	145.41	99.6252	90.9224	80.2451
47.64	408.8	47.64	165.2									6.2	145.58	99.6253	90.9142	80.2463
47.69	408.8	47.69	197.4									6.2	145.75	99.6254	90.9054	80.2479
47.74	361.2	47.74	196									6.21	145.92	99.6256	90.897	80.2428
47.79	350	47.79	155.4									6.22	146.09	99.6258	90.8882	80.2432
47.84	361.2	47.84	194.6									6.23	146.25	99.626	90.8797	80.2441
47.89	366.8	47.89	169.4									6.24	146.43	99.6262	90.8699	80.2451
47.94	378	47.94	169.4									6.25	146.6	99.6264	90.8612	80.2463
47.99	348.6	47.99	208.6									6.25	146.77	99.6265	90.8527	80.2479
48.04	310.8	48.04	168									6.26	146.93	99.6267	90.844	80.2495
48.09	306.6	48.09	183.4									6.27	147.1	99.6268	90.8354	80.2512
48.14	390.6	48.14	183.4									6.28	147.27	99.6269	90.8273	80.2528
48.19	347.2	48.19	123.2									6.29	147.45	99.6269	90.8186	80.2545
48.24	306.6	48.24	158.2									6.3	147.62	99.627	90.8087	80.2562
48.29	305.2	48.29	184.8									6.3	147.78	99.627	90.8003	80.2428
48.34	338.8	48.34	182									6.31	147.96	99.627	90.7918	80.2428
48.39	375.2	48.39	154									6.32	148.13	99.627	90.784	80.2432
48.44	337.4	48.44	183.4									6.33	148.31	99.627	90.7752	80.2441
48.49	334.6	48.49	127.4									6.34	148.47	99.627	90.767	80.2451
48.54	334.6	48.54	126									6.35	148.64	99.627	90.7589	80.2463
48.59	348.6	48.59	200.2									6.35	148.82	99.6271	90.7493	80.2479
48.64	352.8	48.64	193.2									6.36	148.99	99.6271	90.7405	80.2432
48.69	352.8	48.69	152.6									6.37	149.16	99.6271	90.7324	80.2441
48.74	250.6	48.74	155.4									6.38	149.33	99.6272	90.7247	80.2451
48.79	361.2	48.79	154									6.39	149.5	99.6273	90.7163	80.2463
48.84	348.6	48.84	165.2									6.4	149.67	99.6273	90.7081	80.2479
48.89	348.6	48.89	168									6.4	149.84	99.6273	90.6999	80.2441
48.94	338.8	48.94	169.4									6.41	150.01	99.6274	90.6918	80.2451
48.99	338.8	48.99	169.4									6.42	150.19	99.6274	90.682	80.2463
49.04	292.6	49.04	186.2									6.43	150.35	99.6274	90.6741	80.2479
49.09	296.8	49.09	184.8									6.44	150.52	99.6275	90.6665	80.2428
49.14	352.8	49.14	156.8									6.45	150.7	99.6275	90.6585	80.2432
49.19	389.2	49.19	152.6									6.45	150.86	99.6276	90.6504	80.2441
49.24	333.2	49.24	182									6.46	151.03	99.6276	90.6423	80.2451
49.29	334.6	49.29	186.2									6.47	151.21	99.6276	90.6343	80.2463
49.34	334.6	49.34	169.4									6.48	151.39	99.6276	90.6249	80.2479
49.39	306.6	49.39	137.2									6.49	151.56	99.6276	90.6168	80.2495
49.44	338.8	49.44	194.6									6.5	151.72	99.6276	90.6088	80.2512
49.49	334.6	49.49	197.4									6.5	151.9	99.6275	90.6017	80.2528
49.54	320.6	49.54	141.4									6.51	152.07	99.6275	90.5936	80.2545
49.59	296.8	49.59	141.4									6.52	152.25	99.6275	90.5859	80.2562
49.64	308	49.64	166.6									6.53	152.42	99.6275	90.578	80.2428
49.69	305.2	49.69	169.4									6.54	152.59	99.6274	90.5699	80.2428
49.74	382.2	49.74	168									6.55	152.76	99.6274	90.5619	80.2432
49.79	323.4	49.79	183.4									6.55	152.93	99.6273	90.5529	80.2441
49.84	347.2	49.84	184.8									6.56	153.11	99.6273	90.545	80.2451
49.89	352.8	49.89	179.2									6.57	153.28	99.6274	90.5379	80.2463
49.94	366.8	49.94	179.2									6.58	153.45	99.6274	90.5298	80.2479
49.99	320.6	49.99	168									6.59	153.62	99.6274	90.5221	80.2432
50.04	334.6	50.04	168									6.6	153.8	99.6275	90.5153	80.2441
50.09	337.4	50.09	166.6									6.6	153.97	99.6275	90.5073	80.2451
50.14	309.4	50.14	128.8									6.61	154.14	99.6276	90.4996	80.2463
50.19	338.8	50.19	151.2									6.62	154.31	99.6276	90.4911	80.2479
50.24	348.6	50.24	169.4									6.63	154.48	99.6277	90.4834	80.2441
50.29	354.2	50.29	168									6.64	154.65	99.6277	90.476	80.2451
50.34	324.8	50.34	197.4									6.65	154.82	99.6277	90.4685	80.2463
50.39	320.6	50.39	144.2									6.65	154.99	99.6277	90.4604	80.2479
50.44	323.4	50.44	152.6									6.66	155.16	99.6276	90.4521	80.2428
50.49	326.2	50.49	156.8									6.67	155.34	99.6274	90.444	80.2432
50.54	406	50.54	154									6.68	155.51	99.6271	90.4356	80.2441
50.59	294	50.59	155.4									6.69	155.68	99.6267	90.4277	80.2451
50.64	334.6	50.64	142.8									6.7	155.86	99.6262	90.4198	80.2463
50.69	333.2	50.69	142.8									6.7	156.03	99.6256	90.4108	80.2479
50.74	306.6	50.74	193.2									6.71	156.2	99.6248	90.4025	80.2495
50.79	280	50.79	152.6									6.72	156.37	99.6239	90.3946	80.2512
50.84	284.2	50.84	166.6									6.73	156.54	99.6228	90.3868	80.2528
50.89	284.2	50.89	168									6.74	156.71	99.6216	90.3789	80.2545
50.94	334.6	50.94	165.2									6.75	156.89	99.6204	90.3717	80.2562
50.99	308	50.99	170.8									6.75	157.06	99.6192	90.3642	80.2428
51.04	267.4	51.04	166.6									6.76	157.23	99.6181	90.3571	80.2428
51.09	264.6	51.09	168									6.77	157.4	99.617	90.35	80.2432
51.14	322	51.14	172.2									6.78	157.58	99.616	90.3427	80.2441
51.19	351.4	51.19	168									6.79	157.74	99.6152	90.3355	80.2451
51.24	336	51.24	156.8									6.8	157.92	99.6145	90.327	80.2463
51.29	336	51.29	154									6.8	158.09	99.6139	90.3201	80.2479
51.34	308	51.34	154									6.81	158.26	99.6135	90.313	80.2432
51.39	323.4	51.39	155.4									6.82	158.44	99.6131	90.3059	80.2441
51.44	310.8	51.44	168									6.83	158.61	99.6128	90.2987	80.2451
51.49	312.2	51.49	169.4									6.84	158.78	99.6126	90.2916	80.2463
51.54	366.8	51.54	184.8									6.85	158.95	99.6124	90.2847	80.2479
51.59	309.4	51.59	144.2									6.85	159.12	99.6123	90.2776	80.2441
51.64	310.8	51.64	141.4									6.86	159.29	99.6122	90.271	80.2451
51.69	354.2	51.69	140									6.87	159.46	99.6124	90.2639	80.2463
51.74	292.6	51.74	198.8									6.88	159.64	99.613	90.2569	80.2479
51.79	282.8	51.79	127.4									6.89	159.8	99.6138	90.2499	80.2428
51.84	281.4	51.84	156.8									6.9	159.99	99.6148	90.2422	80.2432
51.89	351.4	51.89	155.4									6.9	160.15	99.616	90.2355	80.2441
51.94	292.6	51.94	155.4									6.91	160.33	99.6173	90.2286	80.2451
51.99	253.4	51.99	141.4									6.92	160.49	99.6188	90.2216	80.2463
52.04	250.6	52.04	154									6.93	160.66	99.6204	90.2138	80.2479
52.09	280	52.09	155.4									6.94	160.83	99.6221	90.207	80.2495
52.14	249.2	52.14	140									6.95	161.01	99.6238	90.2001	80.2512
52.19	308	52.19	128.8									6.95	161.17	99.6254	90.1934	80.2528
52.24	309.4	52.24	152.6									6.96	161.34	99.6267	90.1867	80.2545
52.29	298.2	52.29	155.4									6.97	161.51	99.6278	90.1799	80.2562
52.34	296.8	52.34	154									6.98	161.69	99.6287	90.1728	80.2428
52.39	222.6	52.39	180.6									6.99	161.86	99.6295	90.1662	80.2428
52.44	226.8	52.44	154									7	162.02	99.6302	90.1595	80.2432
52.49	337.4	52.49	154									7	162.2	99.6309	90.1528	80.2441
52.54	267.4	52.54	154									7.01	162.37	99.6315	90.1462	80.2451
52.59	296.8	52.59	169.4									7.02	162.54	99.6321	90.1389	80.2463
52.64	296.8	52.64	166.6									7.03	162.71	99.6326	90.1309	80.2479
52.69	267.4	52.69	170.8									7.04	162.88	99.6332	90.1241	80.2432
52.74	266	52.74	141.4									7.05	163.06	99.6338	90.1174	80.2441
52.79	291.2	52.79	127.4									7.05	163.23	99.6345	90.1107	80.2451
52.84	295.4	52.84	130.2									7.06	163.4	99.6353	90.1042	80.2463
52.89	296.8	52.89	124.6									7.07	163.57	99.6362	90.0974	80.2479
52.94	305.2	52.94	151.2									7.08	163.74	99.637	90.0909	80.2441
52.99	264.6	52.99	141.4									7.09	163.91	99.6378	90.0844	80.2451
53.04	264.6	53.04	197.4									7.1	164.08	99.6386	90.0778	80.2463
53.09	295.4	53.09	194.6									7.1	164.25	99.6392	90.0703	80.2479
53.14	280	53.14	142.8									7.11	164.42	99.6398	90.0639	80.2428
53.19	225.4	53.19	166.6									7.12	164.59	99.6402	90.0578	80.2432
53.24	222.6	53.24	142.8									7.13	164.76	99.6405	90.0517	80.2441
53.29	282.8	53.29	141.4									7.14	164.93	99.6406	90.0457	80.2451
53.34	256.2	53.34	166.6									7.15	165.1	99.6406	90.0396	80.2463
53.39	294	53.39	124.6									7.15	165.27	99.6405	90.0335	80.2479
53.44	294	53.44	137.2									7.16	165.44	99.6402	90.0263	80.2495
53.49	306.6	53.49	144.2									7.17	165.61	99.6399	90.0207	80.2512
53.54	334.6	53.54	179.2									7.18	165.78	99.6394	90.0149	80.2528
53.59	334.6	53.59	128.8									7.19	165.95	99.6389	90.0092	80.2545
53.64	336	53.64	168									7.2	166.12	99.6384	90.0031	80.2562
53.69	253.4	53.69	169.4									7.2	166.29	99.6378	89.9973	80.2428
53.74	280	53.74	138.6									7.21	166.47	99.6372	89.9918	80.2428
53.79	295.4	53.79	170.8									7.22	166.63	99.6365	89.9853	80.2432
53.84	296.8	53.84	123.2									7.23	166.8	99.6357	89.9798	80.2441
53.89	312.2	53.89	124.6									7.24	166.97	99.6349	89.9742	80.2451
53.94	281.4	53.94	170.8									7.25	167.15	99.6341	89.9687	80.2463
53.99	320.6	53.99	152.6									7.25	167.31	99.6332	89.9631	80.2479
54.04	323.4	54.04	212.8									7.26	167.48	99.6322	89.9577	80.2432
54.09	268.8	54.09	211.4									7.27	167.65	99.6312	89.9521	80.2441
54.14	278.6	54.14	182									7.28	167.81	99.6302	89.9468	80.2451
54.19	296.8	54.19	158.2									7.29	167.98	99.6291	89.9406	80.2463
54.24	292.6	54.24	154									7.3	168.16	99.6278	89.9351	80.2479
54.29	340.2	54.29	154									7.3	168.32	99.6265	89.9297	80.2441
54.34	306.6	54.34	156.8									7.31	168.49	99.6251	89.9244	80.2451
54.39	296.8	54.39	182									7.32	168.66	99.6236	89.9191	80.2463
54.44	295.4	54.44	138.6									7.33	168.83	99.6222	89.9138	80.2479
54.49	308	54.49	140									7.34	169	99.6208	89.908	80.2463
54.54	294	54.54	141.4									7.35	169.16	99.6194	89.9028	80.2479
54.59	324.8	54.59	152.6									7.35	169.34	99.618	89.8979	80.2441
54.64	323.4	54.64	196									7.36	169.5	99.6167	89.8932	80.2451
54.69	308	54.69	200.2									7.37	169.67	99.6156	89.8886	80.2463
54.74	296.8	54.74	179.2									7.38	169.83	99.6145	89.8842	80.2479
54.79	266	54.79	156.8									7.39	169.99	99.6136	89.8794	80.2428
54.84	267.4	54.84	138.6									7.4	170.17	99.6127	89.8753	80.2432
54.89	310.8	54.89	142.8									7.4	170.34	99.6119	89.8716	80.2441
54.94	350	54.94	128.8									7.41	170.51	99.6112	89.8682	80.2451
54.99	295.4	54.99	137.2									7.42	170.67	99.6104	89.8649	80.2463
55.04	291.2	55.04	182									7.43	170.84	99.6097	89.862	80.2479
55.09	254.8	55.09	179.2									7.44	171.01	99.6089	89.8592	80.2495
55.14	281.4	55.14	126									7.45	171.18	99.6081	89.8561	80.2512
55.19	324.8	55.19	141.4									7.45	171.34	99.6072	89.8538	80.2528
55.24	320.6	55.24	170.8									7.46	171.51	99.6063	89.8516	80.2545
55.29	284.2	55.29	170.8									7.47	171.68	99.6053	89.8494	80.2562
55.34	292.6	55.34	140									7.48	171.85	99.6042	89.8473	80.2428
55.39	239.4	55.39	208.6									7.49	172.01	99.6031	89.8451	80.2428
55.44	238	55.44	128.8									7.5	172.18	99.6019	89.8422	80.2432
55.49	347.2	55.49	127.4									7.5	172.35	99.6006	89.8395	80.2441
55.54	292.6	55.54	154									7.51	172.51	99.5994	89.8367	80.2451
55.59	324.8	55.59	166.6									7.52	172.68	99.5982	89.8337	80.2463
55.64	324.8	55.64	194.6									7.53	172.85	99.5969	89.8302	80.2479
55.69	322	55.69	196									7.54	173.01	99.5957	89.8265	80.2432
55.74	336	55.74	166.6									7.55	173.18	99.5944	89.8224	80.2441
55.79	277.2	55.79	141.4									7.55	173.35	99.5932	89.8183	80.2451
55.84	284.2	55.84	156.8									7.56	173.52	99.5921	89.8134	80.2463
55.89	267.4	55.89	152.6									7.57	173.68	99.591	89.8089	80.2479
55.94	362.6	55.94	141.4									7.58	173.84	99.59	89.8044	80.2441
55.99	306.6	55.99	168									7.59	174.01	99.589	89.8	80.2451
56.04	306.6	56.04	137.2									7.6	174.18	99.588	89.7955	80.2463
56.09	266	56.09	140									7.6	174.34	99.587	89.7911	80.2479
56.14	266	56.14	166.6									7.61	174.52	99.5861	89.7867	80.2428
56.19	334.6	56.19	142.8									7.62	174.68	99.5852	89.7818	80.2432
56.24	337.4	56.24	166.6									7.63	174.86	99.5843	89.7774	80.2441
56.29	270.2	56.29	169.4									7.64	175.02	99.5836	89.7727	80.2451
56.34	278.6	56.34	155.4									7.65	175.18	99.5828	89.7684	80.2463
56.39	308	56.39	170.8									7.65	175.35	99.582	89.7642	80.2479
56.44	308	56.44	166.6									7.66	175.52	99.5813	89.7601	80.2495
56.49	239.4	56.49	168									7.67	175.69	99.5806	89.7559	80.2512
56.54	292.6	56.54	152.6									7.68	175.85	99.5799	89.7518	80.2528
56.59	238	56.59	183.4									7.69	176.01	99.5792	89.7477	80.2545
56.64	240.8	56.64	179.2									7.7	176.18	99.5785	89.7432	80.2562
56.69	238	56.69	179.2									7.7	176.35	99.5777	89.7392	80.2428
56.74	278.6	56.74	168									7.71	176.51	99.577	89.7351	80.2428
56.79	268.8	56.79	158.2									7.72	176.68	99.5763	89.7311	80.2432
56.84	268.8	56.84	151.2									7.73	176.84	99.5756	89.7271	80.2441
56.89	268.8	56.89	152.6									7.74	177.01	99.5748	89.7231	80.2451
56.94	334.6	56.94	142.8									7.75	177.18	99.5741	89.7192	80.2463
56.99	278.6	56.99	156.8									7.75	177.34	99.5734	89.7151	80.2479
57.04	277.2	57.04	156.8									7.76	177.51	99.5726	89.7112	80.2432
57.09	264.6	57.09	155.4									7.77	177.68	99.5719	89.7073	80.2441
57.14	238	57.14	130.2									7.78	177.84	99.5712	89.703	80.2451
57.19	310.8	57.19	151.2									7.79	178	99.5704	89.6991	80.2463
57.24	310.8	57.24	155.4									7.8	178.17	99.5697	89.6953	80.2479
57.29	226.8	57.29	144.2									7.8	178.34	99.5689	89.6916	80.2441
57.34	264.6	57.34	155.4									7.81	178.5	99.5682	89.6877	80.2451
57.39	207.2	57.39	124.6									7.82	178.67	99.5674	89.684	80.2463
57.44	210	57.44	127.4									7.83	178.83	99.5666	89.6801	80.2479
57.49	264.6	57.49	170.8									7.84	178.99	99.5657	89.6763	80.2428
57.54	252	57.54	154									7.85	179.15	99.5649	89.6727	80.2432
57.59	281.4	57.59	137.2									7.85	179.32	99.564	89.669	80.2441
57.64	281.4	57.64	138.6									7.86	179.49	99.5632	89.6653	80.2451
57.69	210	57.69	124.6									7.87	179.65	99.5623	89.6614	80.2463
57.74	266	57.74	116.2									7.88	179.82	99.5615	89.6579	80.2479
57.79	236.6	57.79	152.6									7.89	179.99	99.5607	89.6543	80.2495
57.84	242.2	57.84	152.6									7.9	180.16	99.5599	89.6508	80.2512
57.89	254.8	57.89	155.4									7.9	180.32	99.5591	89.6473	80.2528
57.94	226.8	57.94	152.6									7.91	180.48	99.5583	89.6437	80.2545
57.99	236.6	57.99	169.4									7.92	180.65	99.5574	89.6403	80.2562
58.04	238	58.04	166.6									7.93	180.81	99.5566	89.6368	80.2428
58.09	240.8	58.09	156.8									7.94	180.98	99.5558	89.6333	80.2428
58.14	214.2	58.14	128.8									7.95	181.14	99.5549	89.6299	80.2432
58.19	239.4	58.19	140									7.95	181.31	99.5541	89.6264	80.2441
58.24	240.8	58.24	144.2									7.96	181.47	99.5533	89.623	80.2451
58.29	228.2	58.29	127.4									7.97	181.64	99.5524	89.6196	80.2463
58.34	236.6	58.34	123.2									7.98	181.8	99.5516	89.6162	80.2479
58.39	222.6	58.39	100.8									7.99	181.97	99.5508	89.6125	80.2432
58.44	228.2	58.44	95.2									8	182.13	99.55	89.6093	80.2441
58.49	224	58.49	130.2									8	182.3	99.5492	89.606	80.2451
58.54	226.8	58.54	142.8									8.01	182.46	99.5485	89.6026	80.2463
58.59	256.2	58.59	140									8.02	182.64	99.5477	89.5994	80.2479
58.64	252	58.64	141.4									8.03	182.8	99.547	89.5962	80.2441
58.69	200.2	58.69	124.6									8.04	182.96	99.5462	89.5929	80.2451
58.74	228.2	58.74	154									8.05	183.13	99.5455	89.5897	80.2463
58.79	184.8	58.79	156.8									8.05	183.3	99.5448	89.5865	80.2479
58.84	182	58.84	158.2									8.06	183.46	99.544	89.5833	80.2463
58.89	250.6	58.89	144.2									8.07	183.61	99.5433	89.5801	80.2479
58.94	228.2	58.94	156.8									8.08	183.79	99.5426	89.577	80.2441
58.99	168	58.99	113.4									8.09	183.95	99.5418	89.5739	80.2451
59.04	169.4	59.04	110.6									8.1	184.12	99.5411	89.5708	80.2463
59.09	180.6	59.09	113.4									8.1	184.28	99.5404	89.5677	80.2479
59.14	212.8	59.14	128.8									8.11	184.44	99.5396	89.5647	80.2428
59.19	221.2	59.19	124.6									8.12	184.61	99.5389	89.5616	80.2432
59.24	225.4	59.24	123.2									8.13	184.78	99.5382	89.5585	80.2441
59.29	253.4	59.29	154									8.14	184.94	99.5375	89.5555	80.2451
59.34	168	59.34	124.6									8.15	185.11	99.5367	89.5525	80.2463
59.39	253.4	59.39	141.4									8.15	185.27	99.5359	89.5495	80.2479
59.44	249.2	59.44	138.6									8.16	185.43	99.5352	89.5465	80.2495
59.49	256.2	59.49	124.6									8.17	185.6	99.5345	89.5436	80.2512
59.54	236.6	59.54	123.2									8.18	185.77	99.5337	89.5408	80.2528
59.59	168	59.59	127.4									8.19	185.93	99.5329	89.538	80.2545
59.64	168	59.64	126									8.2	186.1	99.5322	89.5351	80.2562
59.69	210	59.69	127.4									8.2	186.26	99.5314	89.5323	80.2428
59.74	184.8	59.74	110.6									8.21	186.42	99.5307	89.5295	80.2428
59.79	208.6	59.79	156.8									8.22	186.59	99.5299	89.5267	80.2432
59.84	207.2	59.84	158.2									8.23	186.76	99.5291	89.5239	80.2441
59.89	236.6	59.89	110.6									8.24	186.92	99.5283	89.5212	80.2451
59.94	236.6	59.94	144.2									8.25	187.08	99.5275	89.5183	80.2463
59.99	238	59.99	126									8.25	187.24	99.5267	89.5153	80.2479
60.04	210	60.04	130.2									8.26	187.41	99.5259	89.5124	80.2432
60.09	165.2	60.09	124.6									8.27	187.57	99.5251	89.5094	80.2441
60.14	196	60.14	154									8.28	187.74	99.5243	89.5065	80.2451
60.19	197.4	60.19	141.4									8.29	187.91	99.5235	89.5035	80.2463
60.24	183.4	60.24	142.8									8.3	188.07	99.5228	89.5007	80.2479
60.29	179.2	60.29	98									8.3	188.23	99.5221	89.4977	80.2441
60.34	222.6	60.34	141.4									8.31	188.4	99.5214	89.4948	80.2451
60.39	226.8	60.39	128.8									8.32	188.57	99.5208	89.4919	80.2463
60.44	179.2	60.44	130.2									8.33	188.72	99.5202	89.489	80.2479
60.49	198.8	60.49	96.6									8.34	188.89	99.5195	89.4861	80.2428
60.54	240.8	60.54	126									8.35	189.06	99.5189	89.4833	80.2432
60.59	239.4	60.59	127.4									8.35	189.23	99.5182	89.4804	80.2441
60.64	137.2	60.64	123.2									8.36	189.39	99.5175	89.4776	80.2451
60.69	212.8	60.69	124.6									8.37	189.56	99.5169	89.4748	80.2463
60.74	194.6	60.74	110.6									8.38	189.72	99.5162	89.4719	80.2479
60.79	200.2	60.79	166.6									8.39	189.88	99.5155	89.469	80.2495
60.84	196	60.84	169.4									8.4	190.05	99.5148	89.4662	80.2512
60.89	208.6	60.89	123.2									8.4	190.21	99.5141	89.4633	80.2528
60.94	166.6	60.94	186.2									8.41	190.38	99.5133	89.4605	80.2545
60.99	169.4	60.99	126									8.42	190.55	99.5126	89.4577	80.2562
61.04	158.2	61.04	128.8									8.43	190.72	99.5119	89.4549	80.2428
61.09	166.6	61.09	141.4									8.44	190.88	99.5111	89.4521	80.2428
61.14	212.8	61.14	113.4									8.45	191.04	99.5104	89.4494	80.2432
61.19	212.8	61.19	116.2									8.45	191.2	99.5096	89.4467	80.2441
61.24	211.4	61.24	114.8									8.46	191.37	99.5089	89.4439	80.2451
61.29	183.4	61.29	142.8									8.47	191.54	99.5082	89.4411	80.2463
61.34	182	61.34	156.8									8.48	191.71	99.5075	89.4384	80.2479
61.39	183.4	61.39	141.4									8.49	191.87	99.5067	89.4356	80.2432
61.44	183.4	61.44	140									8.5	192.03	99.506	89.433	80.2441
61.49	169.4	61.49	141.4									8.5	192.2	99.5053	89.4302	80.2451
61.54	210	61.54	140									8.51	192.37	99.5045	89.4275	80.2463
61.59	208.6	61.59	154									8.52	192.53	99.5039	89.4248	80.2479
61.64	200.2	61.64	155.4									8.53	192.7	99.5032	89.4221	80.2441
61.69	200.2	61.69	140									8.54	192.86	99.5025	89.4193	80.2451
61.74	197.4	61.74	128.8									8.55	193.03	99.5018	89.4167	80.2463
61.79	196	61.79	112									8.55	193.2	99.5011	89.4141	80.2479
61.84	194.6	61.84	116.2									8.56	193.36	99.5005	89.4113	80.2428
61.89	184.8	61.89	126									8.57	193.53	99.4998	89.4086	80.2432
61.94	228.2	61.94	152.6									8.58	193.7	99.4991	89.406	80.2441
61.99	228.2	61.99	102.2									8.59	193.86	99.4983	89.4034	80.2451
62.04	158.2	62.04	100.8									8.6	194.03	99.4976	89.4007	80.2463
62.09	198.8	62.09	155.4									8.6	194.19	99.4969	89.3983	80.2479
62.14	211.4	62.14	137.2									8.61	194.36	99.4961	89.3957	80.2495
62.19	208.6	62.19	137.2									8.62	194.53	99.4953	89.3932	80.2512
62.24	196	62.24	140									8.63	194.69	99.4946	89.3907	80.2528
62.29	166.6	62.29	152.6									8.64	194.86	99.4938	89.3882	80.2545
62.34	207.2	62.34	116.2									8.65	195.03	99.4931	89.3857	80.2562
62.39	208.6	62.39	124.6									8.65	195.19	99.4923	89.3832	80.2428
62.44	170.8	62.44	124.6									8.66	195.36	99.4916	89.3807	80.2428
62.49	214.2	62.49	141.4									8.67	195.53	99.4909	89.3783	80.2432
62.54	183.4	62.54	158.2									8.68	195.7	99.4903	89.3759	80.2441
62.59	182	62.59	113.4									8.69	195.86	99.4896	89.3735	80.2451
62.64	169.4	62.64	114.8									8.7	196.03	99.4889	89.3712	80.2463
62.69	208.6	62.69	140									8.7	196.19	99.4883	89.3688	80.2479
62.74	200.2	62.74	142.8									8.71	196.36	99.4876	89.3664	80.2432
62.79	198.8	62.79	127.4									8.72	196.52	99.487	89.3639	80.2441
62.84	197.4	62.84	126									8.73	196.69	99.4863	89.3615	80.2451
62.89	179.2	62.89	138.6									8.74	196.86	99.4856	89.3592	80.2463
62.94	222.6	62.94	156.8									8.75	197.03	99.485	89.3568	80.2479
62.99	224	62.99	127.4									8.75	197.2	99.4843	89.3545	80.2441
63.04	154	63.04	127.4									8.76	197.37	99.4836	89.3521	80.2451
63.09	179.2	63.09	158.2									8.77	197.53	99.483	89.3498	80.2463
63.14	180.6	63.14	154									8.78	197.7	99.4823	89.3475	80.2479
63.19	179.2	63.19	128.8									8.79	197.87	99.4818	89.3452	80.2463
63.24	172.2	63.24	124.6									8.8	198.03	99.4811	89.3429	80.2479
63.29	183.4	63.29	128.8									8.8	198.2	99.4805	89.3407	80.2441
63.34	225.4	63.34	127.4									8.81	198.36	99.4799	89.3386	80.2451
63.39	226.8	63.39	124.6									8.82	198.52	99.4792	89.3364	80.2463
63.44	193.2	63.44	126									8.83	198.69	99.4786	89.3343	80.2479
63.49	182	63.49	109.2									8.84	198.86	99.478	89.3321	80.2428
63.54	170.8	63.54	116.2									8.85	199.03	99.4774	89.33	80.2432
63.59	166.6	63.59	124.6									8.85	199.2	99.4768	89.328	80.2441
63.64	226.8	63.64	128.8									8.86	199.36	99.4762	89.3259	80.2451
63.69	154	63.69	158.2									8.87	199.54	99.4757	89.3238	80.2463
63.74	180.6	63.74	140									8.88	199.7	99.4752	89.3218	80.2479
63.79	183.4	63.79	140									8.89	199.86	99.4746	89.3199	80.2495
63.84	154	63.84	140									8.9	200.03	99.4738	89.318	80.2512
63.89	180.6	63.89	128.8									8.9	200.2	99.4728	89.3162	80.2528
63.94	208.6	63.94	184.8									8.91	200.37	99.4716	89.3144	80.2545
63.99	208.6	63.99	128.8									8.92	200.54	99.4703	89.3126	80.2562
64.04	165.2	64.04	127.4									8.93	200.7	99.4689	89.3108	80.2428
64.09	194.6	64.09	114.8									8.94	200.87	99.4672	89.309	80.2428
64.14	198.8	64.14	158.2									8.95	201.04	99.4655	89.3072	80.2432
64.19	200.2	64.19	110.6									8.95	201.21	99.4635	89.3055	80.2441
64.24	211.4	64.24	114.8									8.96	201.38	99.4614	89.3035	80.2451
64.29	198.8	64.29	110.6									8.97	201.55	99.4593	89.3018	80.2463
64.34	235.2	64.34	142.8									8.98	201.72	99.4573	89.2999	80.2479
64.39	236.6	64.39	152.6									8.99	201.89	99.4555	89.298	80.2432
64.44	138.6	64.44	155.4									9	202.05	99.4538	89.2962	80.2441
64.49	165.2	64.49	130.2									9	202.22	99.4521	89.2944	80.2451
64.54	154	64.54	170.8									9.01	202.39	99.4506	89.2927	80.2463
64.59	152.6	64.59	156.8									9.02	202.55	99.4491	89.291	80.2479
64.64	169.4	64.64	156.8									9.03	202.72	99.4476	89.2896	80.2441
64.69	196	64.69	126									9.04	202.89	99.4462	89.2882	80.2451
64.74	210	64.74	109.2									9.05	203.06	99.4448	89.2871	80.2463
64.79	211.4	64.79	140									9.05	203.23	99.4435	89.2861	80.2479
64.84	155.4	64.84	140									9.06	203.4	99.4421	89.2854	80.2428
64.89	169.4	64.89	152.6									9.07	203.56	99.4406	89.2848	80.2432
64.94	183.4	64.94	142.8									9.08	203.73	99.439	89.2846	80.2441
64.99	180.6	64.99	102.2									9.09	203.9	99.4374	89.2845	80.2451
65.04	154	65.04	102.2									9.1	204.07	99.4357	89.2845	80.2463
65.09	182	65.09	130.2									9.1	204.24	99.4341	89.2843	80.2479
65.14	180.6	65.14	152.6									9.11	204.4	99.4325	89.2841	80.2495
65.19	180.6	65.19	152.6									9.12	204.58	99.431	89.2837	80.2512
65.24	211.4	65.24	113.4									9.13	204.75	99.4296	89.2831	80.2528
65.29	180.6	65.29	127.4									9.14	204.91	99.4283	89.2821	80.2545
65.34	240.8	65.34	123.2									9.15	205.08	99.4271	89.2812	80.2562
65.39	240.8	65.39	110.6									9.15	205.25	99.4261	89.28	80.2428
65.44	200.2	65.44	112									9.16	205.42	99.4253	89.2784	80.2428
65.49	116.2	65.49	128.8									9.17	205.59	99.4247	89.2767	80.2432
65.54	140	65.54	128.8									9.18	205.76	99.4243	89.275	80.2441
65.59	142.8	65.59	123.2									9.19	205.93	99.4239	89.2732	80.2451
65.64	142.8	65.64	158.2									9.2	206.1	99.4236	89.2714	80.2463
65.69	180.6	65.69	70									9.2	206.26	99.4234	89.2695	80.2479
65.74	152.6	65.74	130.2									9.21	206.43	99.4233	89.2677	80.2432
65.79	155.4	65.79	124.6									9.22	206.61	99.4233	89.2659	80.2441
65.84	165.2	65.84	99.4									9.23	206.77	99.4232	89.264	80.2451
65.89	140	65.89	114.8									9.24	206.94	99.4232	89.2622	80.2463
65.94	182	65.94	116.2									9.25	207.11	99.4232	89.2603	80.2479
65.99	180.6	65.99	113.4									9.25	207.28	99.4231	89.2585	80.2441
66.04	137.2	66.04	158.2									9.26	207.45	99.423	89.2566	80.2451
66.09	197.4	66.09	98									9.27	207.62	99.4228	89.2547	80.2463
66.14	165.2	66.14	127.4									9.28	207.79	99.4227	89.2528	80.2479
66.19	165.2	66.19	127.4									9.29	207.96	99.4226	89.2509	80.2428
66.24	180.6	66.24	144.2									9.3	208.13	99.4224	89.2491	80.2432
66.29	168	66.29	124.6									9.3	208.3	99.4222	89.2473	80.2441
66.34	141.4	66.34	114.8									9.31	208.46	99.422	89.2453	80.2451
66.39	137.2	66.39	113.4									9.32	208.63	99.4218	89.2434	80.2463
66.44	200.2	66.44	142.8									9.33	208.8	99.4216	89.2413	80.2479
66.49	193.2	66.49	114.8									9.34	208.97	99.4215	89.2392	80.2495
66.54	179.2	66.54	127.4									9.35	209.14	99.4214	89.2371	80.2512
66.59	184.8	66.59	128.8									9.35	209.31	99.4213	89.2349	80.2528
66.64	126	66.64	140									9.36	209.48	99.4213	89.2333	80.2545
66.69	155.4	66.69	154									9.37	209.65	99.4213	89.2312	80.2562
66.74	140	66.74	141.4									9.38	209.82	99.4213	89.2289	80.2428
66.79	137.2	66.79	138.6									9.39	209.98	99.4212	89.2266	80.2428
66.84	183.4	66.84	114.8									9.4	210.15	99.4212	89.2241	80.2432
66.89	155.4	66.89	112									9.4	210.32	99.4212	89.2215	80.2441
66.94	196	66.94	152.6									9.41	210.49	99.4212	89.2186	80.2451
66.99	193.2	66.99	156.8									9.42	210.66	99.4211	89.2155	80.2463
67.04	156.8	67.04	112									9.43	210.83	99.421	89.2121	80.2479
67.09	172.2	67.09	138.6									9.44	210.99	99.4208	89.2084	80.2432
67.14	114.8	67.14	128.8									9.45	211.16	99.4206	89.2045	80.2441
67.19	116.2	67.19	124.6									9.45	211.34	99.4205	89.2006	80.2451
67.24	155.4	67.24	82.6									9.46	211.51	99.4203	89.1966	80.2463
67.29	169.4	67.29	128.8									9.47	211.68	99.4202	89.1926	80.2479
67.34	183.4	67.34	138.6									9.48	211.85	99.42	89.1887	80.2441
67.39	180.6	67.39	138.6									9.49	212.02	99.4199	89.1851	80.2451
67.44	194.6	67.44	130.2									9.5	212.19	99.4197	89.1817	80.2463
67.49	158.2	67.49	137.2									9.5	212.36	99.4196	89.1786	80.2479
67.54	166.6	67.54	109.2									9.51	212.52	99.4195	89.1758	80.2463
67.59	166.6	67.59	114.8									9.52	212.69	99.4193	89.1738	80.2479
67.64	182	67.64	85.4									9.53	212.87	99.4192	89.171	80.2441
67.69	168	67.69	124.6									9.54	213.03	99.419	89.1695	80.2451
67.74	212.8	67.74	113.4									9.55	213.2	99.4188	89.1676	80.2463
67.79	210	67.79	109.2									9.55	213.37	99.4186	89.1658	80.2479
67.84	196	67.84	127.4									9.56	213.55	99.4184	89.1641	80.2428
67.89	214.2	67.89	85.4									9.57	213.72	99.4182	89.1624	80.2432
67.94	172.2	67.94	85.4									9.58	213.88	99.418	89.1607	80.2441
67.99	169.4	67.99	86.8									9.59	214.06	99.4178	89.159	80.2451
68.04	194.6	68.04	128.8									9.6	214.23	99.4176	89.1573	80.2463
68.09	169.4	68.09	127.4									9.6	214.4	99.4174	89.1556	80.2479
68.14	169.4	68.14	128.8									9.61	214.57	99.4172	89.1539	80.2495
68.19	193.2	68.19	126									9.62	214.74	99.417	89.1523	80.2512
68.24	180.6	68.24	110.6									9.63	214.91	99.4168	89.1505	80.2528
68.29	156.8	68.29	142.8									9.64	215.08	99.4166	89.1488	80.2545
68.34	155.4	68.34	98									9.65	215.25	99.4164	89.1471	80.2562
68.39	169.4	68.39	95.2									9.65	215.42	99.4162	89.1454	80.2428
68.44	154	68.44	141.4									9.66	215.59	99.416	89.1437	80.2428
68.49	165.2	68.49	128.8									9.67	215.77	99.4158	89.142	80.2432
68.54	168	68.54	128.8									9.68	215.93	99.4156	89.1403	80.2441
68.59	152.6	68.59	130.2									9.69	216.1	99.4154	89.1387	80.2451
68.64	182	68.64	114.8									9.7	216.27	99.4153	89.1372	80.2463
68.69	172.2	68.69	71.4									9.7	216.44	99.4151	89.1357	80.2479
68.74	166.6	68.74	96.6									9.71	216.61	99.4149	89.1341	80.2432
68.79	172.2	68.79	98									9.72	216.78	99.4148	89.1326	80.2441
68.84	180.6	68.84	100.8									9.73	216.95	99.4146	89.1311	80.2451
68.89	156.8	68.89	98									9.74	217.12	99.4144	89.1296	80.2463
68.94	156.8	68.94	141.4									9.75	217.29	99.4143	89.128	80.2479
68.99	182	68.99	144.2									9.75	217.46	99.4142	89.1265	80.2441
69.04	140	69.04	141.4									9.76	217.63	99.414	89.1248	80.2451
69.09	170.8	69.09	140									9.77	217.8	99.4139	89.1231	80.2463
69.14	169.4	69.14	127.4									9.78	217.97	99.4137	89.1213	80.2479
69.19	127.4	69.19	127.4									9.79	218.14	99.4136	89.1196	80.2428
69.24	154	69.24	154									9.8	218.31	99.4134	89.1178	80.2432
69.29	194.6	69.29	98									9.8	218.48	99.4132	89.116	80.2441
69.34	200.2	69.34	100.8									9.81	218.65	99.413	89.1142	80.2451
69.39	155.4	69.39	99.4									9.82	218.82	99.4129	89.1125	80.2463
69.44	168	69.44	130.2									9.83	218.99	99.4127	89.1106	80.2479
69.49	169.4	69.49	158.2									9.84	219.15	99.4125	89.1088	80.2495
69.54	170.8	69.54	110.6									9.85	219.33	99.4124	89.1071	80.2512
69.59	226.8	69.59	113.4									9.85	219.49	99.4122	89.1053	80.2528
69.64	180.6	69.64	113.4									9.86	219.66	99.412	89.1034	80.2545
69.69	211.4	69.69	126									9.87	219.83	99.4119	89.1017	80.2562
69.74	208.6	69.74	140									9.88	220	99.4118	89.0999	80.2428
69.79	166.6	69.79	140									9.89	220.17	99.4117	89.098	80.2428
69.84	194.6	69.84	110.6									9.9	220.34	99.4116	89.0962	80.2432
69.89	183.4	69.89	166.6									9.9	220.51	99.4114	89.0943	80.2441
69.94	184.8	69.94	126									9.91	220.68	99.4113	89.0925	80.2451
69.99	141.4	69.99	126									9.92	220.85	99.4112	89.0907	80.2463
70.04	154	70.04	126									9.93	221.02	99.4111	89.0889	80.2479
70.09	182	70.09	102.2									9.94	221.19	99.4111	89.0874	80.2432
70.14	186.2	70.14	110.6									9.95	221.36	99.4109	89.0852	80.2441
70.19	196	70.19	113.4									9.95	221.53	99.4109	89.0837	80.2451
70.24	168	70.24	138.6									9.96	221.7	99.4108	89.0818	80.2463
70.29	194.6	70.29	126									9.97	221.87	99.4107	89.08	80.2479
70.34	196	70.34	112									9.98	222.04	99.4106	89.0781	80.2441
70.39	193.2	70.39	112									9.99	222.21	99.4105	89.0763	80.2451
70.44	211.4	70.44	98									10	222.38	99.4104	89.0744	80.2463
70.49	197.4	70.49	110.6									10	222.55	99.4103	89.0726	80.2479
70.54	197.4	70.54	109.2									10.01	222.72	99.4103	89.0707	80.2428
70.59	179.2	70.59	113.4									10.02	222.89	99.4102	89.0688	80.2432
70.64	226.8	70.64	124.6									10.03	223.06	99.4101	89.0668	80.2441
70.69	198.8	70.69	114.8									10.04	223.23	99.41	89.0649	80.2451
70.74	194.6	70.74	138.6									10.05	223.4	99.4099	89.0629	80.2463
70.79	196	70.79	138.6									10.05	223.57	99.4098	89.0609	80.2479
70.84	169.4	70.84	127.4									10.06	223.74	99.4097	89.059	80.2495
70.89	208.6	70.89	98									10.07	223.91	99.4096	89.057	80.2512
70.94	210	70.94	99.4									10.08	224.08	99.4095	89.055	80.2528
70.99	168	70.99	102.2									10.09	224.25	99.4094	89.053	80.2545
71.04	138.6	71.04	110.6									10.1	224.42	99.4093	89.051	80.2562
71.09	155.4	71.09	126									10.1	224.59	99.4091	89.049	80.2428
71.14	155.4	71.14	112									10.11	224.76	99.409	89.047	80.2428
71.19	170.8	71.19	114.8									10.12	224.93	99.4089	89.0449	80.2432
71.24	198.8	71.24	116.2									10.13	225.1	99.4088	89.043	80.2441
71.29	200.2	71.29	110.6									10.14	225.27	99.4087	89.0409	80.2451
71.34	194.6	71.34	85.4									10.15	225.44	99.4086	89.0389	80.2463
71.39	168	71.39	84									10.15	225.61	99.4085	89.037	80.2479
71.44	154	71.44	114.8									10.16	225.77	99.4084	89.035	80.2432
71.49	196	71.49	86.8									10.17	225.94	99.4084	89.033	80.2441
71.54	200.2	71.54	113.4									10.18	226.11	99.4083	89.0311	80.2451
71.59	240.8	71.59	110.6									10.19	226.28	99.4083	89.0289	80.2463
71.64	168	71.64	116.2									10.2	226.45	99.4082	89.0266	80.2479
71.69	212.8	71.69	124.6									10.2	226.62	99.4081	89.0244	80.2441
71.74	207.2	71.74	130.2									10.21	226.79	99.408	89.022	80.2451
71.79	197.4	71.79	127.4									10.22	226.96	99.4079	89.0197	80.2463
71.84	208.6	71.84	155.4									10.23	227.13	99.4078	89.0173	80.2479
71.89	196	71.89	99.4									10.24	227.3	99.4078	89.015	80.2463
71.94	197.4	71.94	98									10.25	227.46	99.4077	89.0126	80.2479
71.99	151.2	71.99	96.6									10.25	227.64	99.4076	89.0104	80.2441
72.04	180.6	72.04	82.6									10.26	227.81	99.4075	89.0082	80.2451
72.09	235.2	72.09	128.8									10.27	227.97	99.4074	89.006	80.2463
72.14	242.2	72.14	99.4									10.28	228.14	99.4073	89.004	80.2479
72.19	165.2	72.19	96.6									10.29	228.32	99.4071	89.0019	80.2428
72.24	214.2	72.24	100.8									10.3	228.49	99.407	88.9998	80.2432
72.29	184.8	72.29	82.6									10.3	228.66	99.4068	88.9978	80.2441
72.34	179.2	72.34	127.4									10.31	228.82	99.4066	88.9958	80.2451
72.39	166.6	72.39	126									10.32	228.99	99.4065	88.9937	80.2463
72.44	196	72.44	126									10.33	229.16	99.4063	88.9916	80.2479
72.49	197.4	72.49	113.4									10.34	229.33	99.4062	88.9896	80.2495
72.54	194.6	72.54	142.8									10.35	229.5	99.4061	88.9874	80.2512
72.59	169.4	72.59	144.2									10.35	229.67	99.406	88.9854	80.2528
72.64	165.2	72.64	137.2									10.36	229.84	99.406	88.9833	80.2545
72.69	152.6	72.69	127.4									10.37	230.01	99.4061	88.9812	80.2562
72.74	158.2	72.74	95.2									10.38	230.18	99.4061	88.9791	80.2428
72.79	211.4	72.79	98									10.39	230.35	99.4063	88.977	80.2428
72.84	179.2	72.84	88.2									10.4	230.52	99.4065	88.975	80.2432
72.89	180.6	72.89	109.2									10.4	230.69	99.4068	88.9729	80.2441
72.94	184.8	72.94	113.4									10.41	230.85	99.4071	88.9708	80.2451
72.99	172.2	72.99	114.8									10.42	231.03	99.4075	88.9688	80.2463
73.04	207.2	73.04	152.6									10.43	231.2	99.4077	88.9667	80.2479
73.09	239.4	73.09	128.8									10.44	231.36	99.408	88.9647	80.2432
73.14	240.8	73.14	110.6									10.45	231.53	99.4083	88.9625	80.2441
73.19	152.6	73.19	113.4									10.45	231.7	99.4086	88.9604	80.2451
73.24	183.4	73.24	114.8									10.46	231.87	99.4089	88.9583	80.2463
73.29	198.8	73.29	99.4									10.47	232.04	99.4091	88.9561	80.2479
73.34	193.2	73.34	110.6									10.48	232.21	99.4092	88.954	80.2441
73.39	179.2	73.39	112									10.49	232.38	99.4093	88.9518	80.2451
73.44	180.6	73.44	154									10.5	232.54	99.4094	88.9497	80.2463
73.49	169.4	73.49	113.4									10.5	232.71	99.4094	88.9475	80.2479
73.54	169.4	73.54	127.4									10.51	232.88	99.4094	88.9457	80.2428
73.59	193.2	73.59	127.4									10.52	233.05	99.4095	88.9431	80.2432
73.64	194.6	73.64	100.8									10.53	233.22	99.4096	88.9414	80.2441
73.69	211.4	73.69	126									10.54	233.39	99.4099	88.9393	80.2451
73.74	207.2	73.74	124.6									10.55	233.56	99.4103	88.9371	80.2463
73.79	182	73.79	128.8									10.55	233.73	99.4107	88.935	80.2479
73.84	196	73.84	116.2									10.56	233.9	99.4113	88.9327	80.2495
73.89	182	73.89	109.2									10.57	234.06	99.4118	88.9306	80.2512
73.94	184.8	73.94	112									10.58	234.23	99.4124	88.9284	80.2528
73.99	207.2	73.99	127.4									10.59	234.4	99.4129	88.9263	80.2545
74.04	207.2	74.04	141.4									10.6	234.58	99.4134	88.9241	80.2562
74.09	166.6	74.09	100.8									10.6	234.74	99.4139	88.9219	80.2428
74.14	169.4	74.14	100.8									10.61	234.92	99.4142	88.9197	80.2428
74.19	212.8	74.19	99.4									10.62	235.08	99.4145	88.9175	80.2432
74.24	182	74.24	124.6									10.63	235.25	99.4146	88.9152	80.2441
74.29	197.4	74.29	128.8									10.64	235.41	99.4146	88.913	80.2451
74.34	193.2	74.34	130.2									10.65	235.58	99.4146	88.9107	80.2463
74.39	221.2	74.39	100.8									10.65	235.75	99.4145	88.9084	80.2479
74.44	212.8	74.44	124.6									10.66	235.92	99.4144	88.9062	80.2432
74.49	180.6	74.49	112									10.67	236.09	99.4143	88.9039	80.2441
74.54	186.2	74.54	114.8									10.68	236.26	99.4142	88.9016	80.2451
74.59	169.4	74.59	128.8									10.69	236.43	99.4141	88.8993	80.2463
74.64	225.4	74.64	99.4									10.7	236.59	99.4139	88.8969	80.2479
74.69	196	74.69	95.2									10.7	236.76	99.4138	88.8945	80.2441
74.74	194.6	74.74	100.8									10.71	236.93	99.4137	88.8921	80.2451
74.79	197.4	74.79	110.6									10.72	237.1	99.4135	88.8896	80.2463
74.84	207.2	74.84	114.8									10.73	237.27	99.4133	88.8872	80.2479
74.89	184.8	74.89	110.6									10.74	237.44	99.4132	88.885	80.2428
74.94	179.2	74.94	113.4									10.75	237.6	99.413	88.8826	80.2432
74.99	212.8	74.99	109.2									10.75	237.77	99.4129	88.8803	80.2441
75.04	170.8	75.04	144.2									10.76	237.94	99.4128	88.8779	80.2451
75.09	168	75.09	128.8									10.77	238.11	99.4126	88.8755	80.2463
75.14	168	75.14	128.8									10.78	238.28	99.4125	88.8732	80.2479
75.19	137.2	75.19	96.6									10.79	238.45	99.4123	88.8708	80.2495
75.24	228.2	75.24	126									10.8	238.62	99.4122	88.8685	80.2512
75.29	168	75.29	114.8									10.8	238.79	99.412	88.8661	80.2528
75.34	168	75.34	110.6									10.81	238.96	99.4119	88.8637	80.2545
75.39	183.4	75.39	128.8									10.82	239.13	99.4118	88.8613	80.2562
75.44	214.2	75.44	102.2									10.83	239.29	99.4116	88.8589	80.2428
75.49	169.4	75.49	95.2									10.84	239.46	99.4115	88.8564	80.2428
75.54	172.2	75.54	98									10.85	239.62	99.4113	88.854	80.2432
75.59	210	75.59	128.8									10.85	239.79	99.4112	88.8515	80.2441
75.64	180.6	75.64	128.8									10.86	239.96	99.411	88.8491	80.2451
75.69	208.6	75.69	100.8									10.87	240.13	99.4109	88.8466	80.2463
75.74	212.8	75.74	100.8									10.88	240.3	99.4107	88.844	80.2479
75.79	180.6	75.79	130.2									10.89	240.47	99.4105	88.8416	80.2432
75.84	184.8	75.84	127.4									10.9	240.63	99.4103	88.8388	80.2441
75.89	211.4	75.89	112									10.9	240.8	99.4101	88.8362	80.2451
75.94	212.8	75.94	109.2									10.91	240.97	99.4097	88.8335	80.2463
75.99	180.6	75.99	130.2									10.92	241.14	99.4093	88.8311	80.2479
76.04	169.4	76.04	154									10.93	241.31	99.4088	88.8282	80.2441
76.09	240.8	76.09	112									10.94	241.48	99.4082	88.8258	80.2451
76.14	236.6	76.14	114.8									10.95	241.64	99.4076	88.8231	80.2463
76.19	169.4	76.19	98									10.95	241.81	99.4069	88.8204	80.2479
76.24	238	76.24	110.6									10.96	241.98	99.4062	88.8176	80.2401
76.29	184.8	76.29	128.8									10.97	242.15	99.4055	88.8149	80.2438
76.34	183.4	76.34	124.6									10.98	242.32	99.4049	88.8123	80.2377
76.39	144.2	76.39	142.8									10.99	242.48	99.4043	88.8096	80.2323
76.44	166.6	76.44	141.4									11	242.65	99.4037	88.8069	80.2371
76.49	207.2	76.49	109.2									11	242.81	99.4032	88.8042	80.2321
76.54	211.4	76.54	113.4									11.01	242.98	99.4028	88.8013	80.2371
76.59	222.6	76.59	109.2									11.02	243.15	99.4025	88.7983	80.232
76.64	236.6	76.64	127.4									11.03	243.32	99.4023	88.7953	80.2267
76.69	240.8	76.69	98									11.04	243.49	99.4021	88.792	80.2216
76.74	212.8	76.74	96.6									11.05	243.65	99.4019	88.7886	80.2164
76.79	211.4	76.79	128.8									11.05	243.82	99.4017	88.7849	80.2112
76.84	156.8	76.84	140									11.06	243.99	99.4015	88.7812	80.2057
76.89	154	76.89	96.6									11.07	244.16	99.4013	88.777	80.1998
76.94	179.2	76.94	99.4									11.08	244.32	99.4012	88.7725	80.1934
76.99	170.8	76.99	128.8									11.09	244.49	99.401	88.7679	80.1864
77.04	197.4	77.04	158.2									11.1	244.66	99.4009	88.7635	80.1787
77.09	200.2	77.09	98									11.1	244.83	99.4007	88.7589	80.1702
77.14	183.4	77.14	99.4									11.11	245	99.4006	88.7544	80.1613
77.19	168	77.19	138.6									11.12	245.17	99.4004	88.7502	80.1519
77.24	194.6	77.24	123.2									11.13	245.33	99.4002	88.7461	80.1422
77.29	194.6	77.29	124.6									11.14	245.51	99.4	88.7421	80.1317
77.34	152.6	77.34	124.6									11.15	245.67	99.3998	88.7382	80.1214
77.39	197.4	77.39	170.8									11.15	245.84	99.3996	88.7347	80.1103
77.44	214.2	77.44	126									11.16	246.01	99.3994	88.7314	80.0994
77.49	210	77.49	74.2									11.17	246.18	99.3991	88.7282	80.0881
77.54	194.6	77.54	70									11.18	246.34	99.3987	88.7252	80.0789
77.59	154	77.59	113.4									11.19	246.51	99.3984	88.7221	80.0685
77.64	180.6	77.64	130.2									11.2	246.67	99.3979	88.7192	80.0587
77.69	186.2	77.69	127.4									11.2	246.85	99.3975	88.7161	80.0478
77.74	224	77.74	128.8									11.21	247.01	99.3971	88.7131	80.0396
77.79	170.8	77.79	169.4									11.22	247.18	99.3966	88.7101	80.0304
77.84	170.8	77.84	170.8									11.23	247.35	99.3961	88.7071	80.0214
77.89	170.8	77.89	95.2									11.24	247.52	99.3956	88.7041	80.0129
77.94	198.8	77.94	100.8									11.25	247.68	99.3951	88.7011	80.0045
77.99	165.2	77.99	98									11.25	247.85	99.3946	88.698	79.9962
78.04	226.8	78.04	116.2									11.26	248.02	99.3941	88.695	79.9883
78.09	225.4	78.09	99.4									11.27	248.19	99.3937	88.6919	79.9806
78.14	198.8	78.14	98									11.28	248.35	99.3933	88.6889	79.973
78.19	214.2	78.19	88.2									11.29	248.53	99.393	88.6859	79.9652
78.24	182	78.24	137.2									11.3	248.69	99.3927	88.6829	79.9578
78.29	180.6	78.29	113.4									11.3	248.86	99.3925	88.6799	79.9503
78.34	184.8	78.34	114.8									11.31	249.03	99.3924	88.6768	79.9431
78.39	236.6	78.39	109.2									11.32	249.19	99.3923	88.6738	79.9357
78.44	214.2	78.44	127.4									11.33	249.37	99.3924	88.6707	79.9281
78.49	212.8	78.49	127.4									11.34	249.53	99.3926	88.6676	79.9208
78.54	228.2	78.54	126									11.35	249.7	99.3928	88.6644	79.9133
78.59	196	78.59	141.4									11.35	249.86	99.3929	88.661	79.9059
78.64	196	78.64	82.6									11.36	250.03	99.393	88.6576	79.8984
78.69	198.8	78.69	124.6									11.37	250.2	99.393	88.654	79.8909
78.74	238	78.74	127.4									11.38	250.37	99.3929	88.6504	79.8832
78.79	182	78.79	96.6									11.39	250.53	99.3928	88.6467	79.876
78.84	221.2	78.84	100.8									11.4	250.71	99.3926	88.6429	79.8683
78.89	225.4	78.89	130.2									11.4	250.88	99.3924	88.6391	79.8609
78.94	169.4	78.94	124.6									11.41	251.04	99.392	88.6353	79.854
78.99	198.8	78.99	124.6									11.42	251.21	99.3916	88.6315	79.8471
79.04	166.6	79.04	114.8									11.43	251.38	99.3911	88.6277	79.8405
79.09	169.4	79.09	141.4									11.44	251.54	99.3907	88.624	79.8343
79.14	186.2	79.14	141.4									11.45	251.71	99.3903	88.6203	79.8285
79.19	210	79.19	95.2									11.45	251.88	99.3899	88.6166	79.8231
79.24	208.6	79.24	112									11.46	252.05	99.3896	88.6131	79.818
79.29	212.8	79.29	140									11.47	252.22	99.3893	88.6095	79.8132
79.34	183.4	79.34	142.8									11.48	252.38	99.389	88.6062	79.8085
79.39	154	79.39	99.4									11.49	252.55	99.3887	88.6027	79.804
79.44	211.4	79.44	126									11.5	252.72	99.3884	88.5992	79.7997
79.49	212.8	79.49	96.6									11.5	252.89	99.3881	88.5957	79.7957
79.54	225.4	79.54	98									11.51	253.06	99.3877	88.5922	79.7919
79.59	208.6	79.59	128.8									11.52	253.22	99.3874	88.5887	79.7883
79.64	182	79.64	100.8									11.53	253.39	99.3871	88.5852	79.7844
79.69	184.8	79.69	127.4									11.54	253.56	99.3867	88.5816	79.7804
79.74	196	79.74	128.8									11.55	253.73	99.3864	88.5782	79.7762
79.79	156.8	79.79	138.6									11.55	253.9	99.3861	88.5746	79.772
79.84	140	79.84	100.8									11.56	254.07	99.3858	88.5711	79.7676
79.89	140	79.89	100.8									11.57	254.23	99.3855	88.5675	79.7623
79.94	210	79.94	102.2									11.58	254.4	99.3852	88.5639	79.7585
79.99	183.4	79.99	98									11.59	254.57	99.3848	88.5605	79.7523
												11.6	254.74	99.3845	88.5569	79.7467
												11.6	254.91	99.3842	88.5534	79.7409
												11.61	255.08	99.3839	88.5497	79.7344
												11.62	255.24	99.3836	88.5461	79.7278
												11.63	255.42	99.3832	88.5425	79.7217
												11.64	255.58	99.3829	88.5388	79.7138
												11.65	255.75	99.3827	88.5352	79.7065
												11.65	255.91	99.3825	88.5316	79.6993
												11.66	256.08	99.3823	88.5276	79.6918
												11.67	256.25	99.3822	88.5242	79.6842
												11.68	256.42	99.3821	88.5204	79.6768
												11.69	256.58	99.3821	88.5166	79.6696
												11.7	256.75	99.382	88.5129	79.6621
												11.7	256.92	99.382	88.509	79.6545
												11.71	257.09	99.3819	88.5052	79.6471
												11.72	257.26	99.3818	88.5014	79.6396
												11.73	257.42	99.3816	88.4977	79.6324
												11.74	257.6	99.3815	88.4938	79.6247
												11.75	257.76	99.3812	88.49	79.6171
												11.75	257.93	99.3809	88.4863	79.6099
												11.76	258.1	99.3806	88.4826	79.6023
												11.77	258.27	99.3803	88.4789	79.5947
												11.78	258.44	99.3799	88.4753	79.5871
												11.79	258.61	99.3795	88.4718	79.5795
												11.8	258.77	99.3791	88.4681	79.5722
												11.8	258.94	99.3788	88.4644	79.5646
												11.81	259.1	99.3784	88.4606	79.5572
												11.82	259.28	99.3781	88.4569	79.5494
												11.83	259.45	99.3777	88.4531	79.5419
												11.84	259.61	99.3774	88.4494	79.5344
												11.85	259.78	99.377	88.4456	79.527
												11.85	259.95	99.3767	88.4419	79.5194
												11.86	260.12	99.3766	88.4382	79.5122
												11.87	260.29	99.3765	88.4345	79.505
												11.88	260.46	99.3766	88.4308	79.4978
												11.89	260.62	99.3769	88.427	79.4908
												11.9	260.79	99.3772	88.4234	79.4837
												11.9	260.96	99.3777	88.4198	79.4769
												11.91	261.13	99.3782	88.416	79.4697
												11.92	261.29	99.3788	88.4123	79.4626
												11.93	261.47	99.3795	88.4087	79.455
												11.94	261.63	99.3802	88.4049	79.4475
												11.95	261.8	99.3807	88.4011	79.4393
												11.95	261.97	99.3811	88.3973	79.4309
												11.96	262.13	99.3814	88.3936	79.4222
												11.97	262.3	99.3816	88.3898	79.4133
												11.98	262.47	99.3816	88.386	79.4038
												11.99	262.64	99.3816	88.3822	79.394
												12	262.8	99.3815	88.3784	79.3844
												12	262.97	99.3813	88.3745	79.3748
												12.01	263.14	99.3811	88.3707	79.3651
												12.02	263.31	99.3808	88.367	79.3558
												12.03	263.48	99.3804	88.3632	79.3467
												12.04	263.65	99.38	88.3594	79.3382
												12.05	263.82	99.3796	88.3555	79.3297
												12.05	263.98	99.3792	88.3516	79.3217
												12.06	264.15	99.3787	88.3478	79.3138
												12.07	264.32	99.3782	88.3442	79.3061
												12.08	264.49	99.3777	88.3402	79.2986
												12.09	264.65	99.3772	88.3363	79.2909
												12.1	264.82	99.3767	88.3324	79.2833
												12.1	264.99	99.3762	88.3285	79.2753
												12.11	265.16	99.3757	88.3247	79.2671
												12.12	265.33	99.3752	88.3207	79.2591
												12.13	265.5	99.3748	88.3167	79.2509
												12.14	265.67	99.3743	88.3127	79.2425
												12.15	265.84	99.3738	88.3088	79.2342
												12.15	266.01	99.3732	88.3048	79.2258
												12.16	266.17	99.3727	88.3007	79.2176
												12.17	266.34	99.3722	88.2966	79.2085
												12.18	266.51	99.3717	88.2927	79.1998
												12.19	266.68	99.3712	88.2887	79.1913
												12.2	266.84	99.3707	88.2847	79.1837
												12.2	267.01	99.3701	88.2807	79.1748
												12.21	267.19	99.3696	88.2766	79.1663
												12.22	267.35	99.369	88.2726	79.1583
												12.23	267.53	99.3685	88.2686	79.1502
												12.24	267.69	99.368	88.2645	79.1425
												12.25	267.86	99.3674	88.2605	79.1349
												12.25	268.03	99.3669	88.2565	79.1275
												12.26	268.2	99.3664	88.2524	79.1204
												12.27	268.37	99.366	88.2483	79.1134
												12.28	268.53	99.3656	88.2443	79.1065
												12.29	268.7	99.3654	88.2403	79.0995
												12.3	268.87	99.3652	88.2361	79.0923
												12.3	269.04	99.3652	88.2319	79.0852
												12.31	269.21	99.3652	88.2278	79.0778
												12.32	269.38	99.3654	88.2237	79.0702
												12.33	269.54	99.3655	88.2195	79.0621
												12.34	269.71	99.3657	88.2155	79.0537
												12.35	269.87	99.3658	88.2114	79.0448
												12.35	270.05	99.3659	88.2073	79.0351
												12.36	270.22	99.3659	88.203	79.0249
												12.37	270.39	99.3659	88.1989	79.0147
												12.38	270.55	99.3658	88.1946	79.0046
												12.39	270.72	99.3658	88.1903	78.9945
												12.4	270.88	99.3657	88.186	78.9846
												12.4	271.06	99.3657	88.1819	78.9746
												12.41	271.22	99.3657	88.1776	78.965
												12.42	271.39	99.3657	88.1734	78.956
												12.43	271.56	99.3657	88.1691	78.9474
												12.44	271.73	99.3656	88.1648	78.9394
												12.45	271.9	99.3656	88.1607	78.9319
												12.45	272.06	99.3655	88.1564	78.9248
												12.46	272.23	99.3654	88.1523	78.9179
												12.47	272.4	99.3652	88.1479	78.9111
												12.48	272.57	99.3649	88.1436	78.9046
												12.49	272.75	99.3646	88.1394	78.8979
												12.5	272.91	99.3641	88.1351	78.892
												12.5	273.08	99.3637	88.1309	78.8858
												12.51	273.25	99.3633	88.1265	78.88
												12.52	273.42	99.363	88.1223	78.874
												12.53	273.59	99.3626	88.118	78.8683
												12.54	273.76	99.3621	88.1137	78.8624
												12.55	273.92	99.3615	88.1095	78.8569
												12.55	274.09	99.3607	88.1053	78.8513
												12.56	274.26	99.3598	88.1011	78.8458
												12.57	274.43	99.3587	88.097	78.8402
												12.58	274.6	99.3575	88.093	78.8348
												12.59	274.77	99.3563	88.0889	78.8294
												12.6	274.93	99.355	88.0849	78.8242
												12.6	275.11	99.3537	88.0809	78.8188
												12.61	275.27	99.3524	88.0768	78.8137
												12.62	275.44	99.3512	88.0728	78.8087
												12.63	275.61	99.35	88.0687	78.8038
												12.64	275.78	99.3489	88.0646	78.7988
												12.65	275.95	99.348	88.0605	78.7942
												12.65	276.12	99.3472	88.0565	78.7895
												12.66	276.28	99.3464	88.0521	78.7852
												12.67	276.45	99.3458	88.0478	78.7808
												12.68	276.62	99.3451	88.0435	78.7766
												12.69	276.79	99.3445	88.0392	78.7723
												12.7	276.95	99.3439	88.0349	78.7681
												12.7	277.13	99.3433	88.0306	78.7637
												12.71	277.29	99.3427	88.0262	78.7596
												12.72	277.46	99.342	88.0218	78.7555
												12.73	277.63	99.3414	88.0175	78.7513
												12.74	277.8	99.3408	88.0131	78.747
												12.75	277.97	99.3402	88.0089	78.7428
												12.75	278.14	99.3396	88.0045	78.7387
												12.76	278.3	99.3389	88.0003	78.7347
												12.77	278.48	99.3383	87.996	78.7306
												12.78	278.64	99.3377	87.9917	78.7269
												12.79	278.81	99.3371	87.9875	78.7229
												12.8	278.98	99.3366	87.983	78.7192
												12.8	279.15	99.3361	87.9788	78.7155
												12.81	279.32	99.3356	87.9745	78.7118
												12.82	279.49	99.3352	87.9702	78.7079
												12.83	279.66	99.3348	87.9658	78.7043
												12.84	279.83	99.3345	87.9614	78.7005
												12.85	280	99.3342	87.9571	78.6968
												12.85	280.17	99.3341	87.9528	78.6932
												12.86	280.34	99.3342	87.9486	78.6893
												12.87	280.51	99.3346	87.9443	78.6856
												12.88	280.68	99.3351	87.94	78.6821
												12.89	280.85	99.3359	87.9357	78.6787
												12.9	281.02	99.3368	87.9314	78.6757
												12.9	281.18	99.3378	87.927	78.6732
												12.91	281.35	99.3388	87.9227	78.6712
												12.92	281.51	99.3397	87.9185	78.6698
												12.93	281.69	99.3406	87.9142	78.6691
												12.94	281.86	99.3414	87.9099	78.6692
												12.95	282.02	99.3418	87.9056	78.67
												12.95	282.19	99.342	87.9014	78.6712
												12.96	282.36	99.3419	87.8972	78.6727
												12.97	282.53	99.3416	87.893	78.6742
												12.98	282.7	99.3411	87.8889	78.6754
												12.99	282.87	99.3404	87.8845	78.676
												13	283.04	99.3397	87.8802	78.6762
												13	283.21	99.339	87.8761	78.6757
												13.01	283.37	99.3383	87.8721	78.6747
												13.02	283.54	99.3376	87.8678	78.6733
												13.03	283.7	99.3369	87.8636	78.6715
												13.04	283.88	99.3362	87.8594	78.6693
												13.05	284.04	99.3355	87.8555	78.6672
												13.05	284.21	99.3348	87.8513	78.6652
												13.06	284.38	99.3341	87.8473	78.6634
												13.07	284.55	99.3333	87.8432	78.662
												13.08	284.72	99.3327	87.8391	78.661
												13.09	284.89	99.332	87.8351	78.6603
												13.1	285.05	99.3314	87.8311	78.6595
												13.1	285.22	99.3308	87.8272	78.6588
												13.11	285.39	99.3301	87.8233	78.6581
												13.12	285.56	99.3294	87.8195	78.6573
												13.13	285.73	99.3287	87.8156	78.6566
												13.14	285.9	99.3281	87.8117	78.6556
												13.15	286.07	99.3274	87.8078	78.6546
												13.15	286.23	99.3267	87.804	78.6537
												13.16	286.41	99.3261	87.8	78.6527
												13.17	286.57	99.3254	87.7962	78.6519
												13.18	286.75	99.3247	87.7923	78.6509
												13.19	286.91	99.324	87.7886	78.65
												13.2	287.08	99.3233	87.7847	78.649
												13.2	287.25	99.3227	87.781	78.648
												13.21	287.42	99.3221	87.777	78.6469
												13.22	287.59	99.3215	87.7733	78.6459
												13.23	287.75	99.3208	87.7696	78.6448
												13.24	287.92	99.3202	87.7658	78.6436
												13.25	288.09	99.3195	87.7622	78.6423
												13.25	288.26	99.3188	87.7585	78.641
												13.26	288.42	99.3181	87.7549	78.6397
												13.27	288.6	99.3174	87.7512	78.6384
												13.28	288.77	99.3168	87.7475	78.6371
												13.29	288.93	99.3161	87.7438	78.6359
												13.3	289.1	99.3154	87.74	78.6347
												13.3	289.27	99.3148	87.7364	78.6335
												13.31	289.44	99.3141	87.7327	78.6322
												13.32	289.61	99.3136	87.7289	78.631
												13.33	289.78	99.3131	87.7251	78.6298
												13.34	289.95	99.3128	87.7213	78.6286
												13.35	290.11	99.3125	87.7175	78.6274
												13.35	290.28	99.3123	87.7136	78.6262
												13.36	290.45	99.3121	87.7098	78.625
												13.37	290.62	99.3119	87.706	78.6238
												13.38	290.79	99.3118	87.7023	78.6226
												13.39	290.96	99.3118	87.6985	78.6212
												13.4	291.13	99.3119	87.6948	78.6197
												13.4	291.29	99.3121	87.6911	78.6181
												13.41	291.46	99.3122	87.6874	78.6165
												13.42	291.63	99.3123	87.6838	78.6147
												13.43	291.8	99.3123	87.6803	78.6126
												13.44	291.97	99.3124	87.6768	78.6099
												13.45	292.14	99.3126	87.6735	78.6068
												13.45	292.31	99.3127	87.67	78.6034
												13.46	292.48	99.3128	87.6665	78.6
												13.47	292.64	99.3129	87.6632	78.5963
												13.48	292.81	99.3129	87.6599	78.5926
												13.49	292.98	99.3129	87.6565	78.5887
												13.5	293.15	99.313	87.6531	78.5845
												13.5	293.32	99.3131	87.6498	78.58
												13.51	293.48	99.3133	87.6465	78.5755
												13.52	293.65	99.3134	87.6431	78.5711
												13.53	293.83	99.3136	87.6398	78.5669
												13.54	293.99	99.3138	87.6364	78.5628
												13.55	294.16	99.3141	87.6331	78.5588
												13.55	294.34	99.3143	87.6298	78.555
												13.56	294.5	99.3145	87.6265	78.5514
												13.57	294.67	99.3145	87.6232	78.548
												13.58	294.84	99.3144	87.62	78.545
												13.59	295.01	99.3142	87.617	78.5425
												13.6	295.18	99.3139	87.6141	78.5404
												13.6	295.34	99.3135	87.6111	78.5387
												13.61	295.51	99.313	87.6081	78.5374
												13.62	295.68	99.3123	87.6054	78.5362
												13.63	295.85	99.3116	87.6024	78.5353
												13.64	296.02	99.3108	87.5997	78.5345
												13.65	296.18	99.31	87.5969	78.5338
												13.65	296.35	99.3092	87.5939	78.5333
												13.66	296.52	99.3083	87.591	78.5327
												13.67	296.69	99.3074	87.5879	78.5322
												13.68	296.86	99.3064	87.5848	78.5317
												13.69	297.03	99.3055	87.5817	78.5312
												13.7	297.2	99.3044	87.5784	78.5307
												13.7	297.37	99.3034	87.5752	78.5303
												13.71	297.54	99.3023	87.5719	78.5298
												13.72	297.7	99.3012	87.5686	78.5293
												13.73	297.87	99.3001	87.5652	78.5287
												13.74	298.04	99.299	87.5619	78.5282
												13.75	298.21	99.2979	87.5586	78.5276
												13.75	298.38	99.2969	87.5553	78.5271
												13.76	298.55	99.296	87.5518	78.5266
												13.77	298.72	99.2951	87.5485	78.526
												13.78	298.88	99.2942	87.5452	78.5254
												13.79	299.05	99.2935	87.5418	78.5248
												13.8	299.22	99.2929	87.5386	78.5241
												13.8	299.39	99.2925	87.5353	78.5235
												13.81	299.56	99.2921	87.532	78.5228
												13.82	299.72	99.2919	87.5288	78.5221
												13.83	299.89	99.2917	87.5255	78.5215
												13.84	300.05	99.2915	87.5223	78.5209
												13.85	300.23	99.2914	87.5189	78.5202
												13.85	300.39	99.2913	87.5157	78.5194
												13.86	300.56	99.2913	87.5124	78.5186
												13.87	300.73	99.2911	87.5091	78.5177
												13.88	300.91	99.2908	87.5058	78.5168
												13.89	301.08	99.2904	87.5025	78.5158
												13.9	301.25	99.2897	87.4991	78.5149
												13.9	301.41	99.2889	87.4957	78.5139
												13.91	301.58	99.2879	87.4923	78.5128
												13.92	301.75	99.2868	87.489	78.5116
												13.93	301.92	99.2855	87.4856	78.5104
												13.94	302.09	99.2841	87.4822	78.5093
												13.95	302.26	99.2827	87.4788	78.5083
												13.95	302.43	99.2811	87.4756	78.5071
												13.96	302.59	99.2795	87.4723	78.5059
												13.97	302.77	99.2779	87.469	78.5048
												13.98	302.93	99.2764	87.4658	78.5036
												13.99	303.1	99.275	87.4625	78.5024
												14	303.27	99.2736	87.4592	78.5013
												14	303.44	99.2722	87.4559	78.5002
												14.01	303.61	99.271	87.4525	78.4991
												14.02	303.77	99.2698	87.4492	78.4979
												14.03	303.95	99.2687	87.4459	78.4968
												14.04	304.11	99.2676	87.4426	78.4957
												14.05	304.28	99.2666	87.4392	78.4946
												14.05	304.44	99.2656	87.436	78.4934
												14.06	304.61	99.2647	87.4326	78.4922
												14.07	304.78	99.2637	87.4293	78.491
												14.08	304.95	99.2628	87.4259	78.4898
												14.09	305.11	99.2619	87.4226	78.4885
												14.1	305.28	99.2611	87.4194	78.4872
												14.1	305.45	99.2604	87.416	78.4859
												14.11	305.62	99.2596	87.4128	78.4847
												14.12	305.79	99.2589	87.4095	78.4833
												14.13	305.96	99.2582	87.4063	78.482
												14.14	306.13	99.2576	87.403	78.4807
												14.15	306.29	99.2571	87.3998	78.4793
												14.15	306.46	99.2566	87.3966	78.478
												14.16	306.64	99.2563	87.3934	78.4766
												14.17	306.8	99.256	87.3903	78.4752
												14.18	306.97	99.2558	87.3871	78.4738
												14.19	307.14	99.2558	87.3841	78.4722
												14.2	307.31	99.2558	87.3809	78.4708
												14.2	307.48	99.2559	87.3777	78.4692
												14.21	307.65	99.256	87.3746	78.4676
												14.22	307.81	99.2561	87.3716	78.4661
												14.23	307.99	99.2561	87.3685	78.4643
												14.24	308.16	99.2561	87.3652	78.4626
												14.25	308.32	99.2559	87.3621	78.4609
												14.25	308.49	99.2558	87.3588	78.4591
												14.26	308.66	99.2556	87.3556	78.4573
												14.27	308.83	99.2552	87.3523	78.4554
												14.28	309	99.2546	87.3491	78.4536
												14.29	309.17	99.2539	87.3458	78.4518
												14.3	309.33	99.2531	87.3426	78.4499
												14.3	309.51	99.2522	87.3393	78.4479
												14.31	309.67	99.2511	87.3361	78.4459
												14.32	309.84	99.2498	87.3329	78.4439
												14.33	310.01	99.2484	87.3297	78.4419
												14.34	310.18	99.2468	87.3265	78.4397
												14.35	310.34	99.2452	87.3233	78.4374
												14.35	310.51	99.2435	87.3201	78.4352
												14.36	310.68	99.2418	87.3169	78.4328
												14.37	310.85	99.2402	87.3137	78.4305
												14.38	311.01	99.2385	87.3105	78.4282
												14.39	311.18	99.2369	87.3073	78.4258
												14.4	311.35	99.2353	87.3039	78.4234
												14.4	311.52	99.2336	87.3007	78.4209
												14.41	311.69	99.232	87.2974	78.4185
												14.42	311.86	99.2302	87.2941	78.4161
												14.43	312.03	99.2284	87.2908	78.4138
												14.44	312.2	99.2265	87.2875	78.4114
												14.45	312.36	99.2246	87.2842	78.409
												14.45	312.53	99.2226	87.281	78.4065
												14.46	312.71	99.2206	87.2776	78.4039
												14.47	312.87	99.2187	87.2742	78.4014
												14.48	313.04	99.2168	87.2709	78.3989
												14.49	313.2	99.2149	87.2676	78.3963
												14.5	313.37	99.2131	87.2643	78.3936
												14.5	313.54	99.2114	87.2609	78.391
												14.51	313.7	99.2098	87.2576	78.3883
												14.52	313.88	99.2083	87.2542	78.3854
												14.53	314.05	99.2067	87.2508	78.3826
												14.54	314.22	99.2053	87.2473	78.3798
												14.55	314.38	99.2039	87.2438	78.3769
												14.55	314.56	99.2026	87.2402	78.374
												14.56	314.72	99.2013	87.2368	78.371
												14.57	314.89	99.2001	87.2331	78.3679
												14.58	315.06	99.1989	87.2296	78.3649
												14.59	315.23	99.1977	87.2258	78.3617
												14.6	315.4	99.1967	87.2222	78.3584
												14.6	315.57	99.1956	87.2185	78.3552
												14.61	315.74	99.1946	87.2149	78.3519
												14.62	315.91	99.1936	87.2111	78.3483
												14.63	316.07	99.1925	87.2075	78.3448
												14.64	316.24	99.1915	87.2039	78.3412
												14.65	316.41	99.1905	87.2004	78.3374
												14.65	316.58	99.1895	87.1967	78.3337
												14.66	316.75	99.1884	87.1932	78.3298
												14.67	316.91	99.1874	87.1896	78.326
												14.68	317.08	99.1863	87.1862	78.3221
												14.69	317.25	99.1852	87.1826	78.3182
												14.7	317.42	99.1841	87.1792	78.3142
												14.7	317.59	99.183	87.1757	78.3103
												14.71	317.75	99.1818	87.1723	78.3064
												14.72	317.92	99.1806	87.1689	78.3026
												14.73	318.09	99.1794	87.1654	78.2987
												14.74	318.26	99.1782	87.1621	78.2949
												14.75	318.43	99.177	87.1589	78.291
												14.75	318.6	99.1758	87.1557	78.287
												14.76	318.76	99.1746	87.1526	78.2831
												14.77	318.93	99.1734	87.1495	78.279
												14.78	319.1	99.1722	87.1467	78.275
												14.79	319.27	99.171	87.1437	78.2711
												14.8	319.44	99.1698	87.1408	78.2669
												14.8	319.61	99.1686	87.1377	78.2628
												14.81	319.78	99.1673	87.1346	78.2587
												14.82	319.95	99.166	87.1315	78.2545
												14.83	320.11	99.1646	87.1282	78.2504
												14.84	320.28	99.1631	87.1248	78.2462
												14.85	320.45	99.1616	87.1213	78.242
												14.85	320.62	99.16	87.1178	78.2378
												14.86	320.79	99.1585	87.114	78.2334
												14.87	320.96	99.1569	87.1104	78.2292
												14.88	321.13	99.155	87.1069	78.2246
												14.89	321.29	99.153	87.1035	78.2199
												14.9	321.47	99.1507	87.1004	78.2145
												14.9	321.64	99.1481	87.0973	78.2088
												14.91	321.81	99.1454	87.0944	78.2025
												14.92	321.97	99.1425	87.0916	78.1957
												14.93	322.15	99.1395	87.0889	78.1878
												14.94	322.31	99.1365	87.0864	78.1798
												14.95	322.48	99.1336	87.0839	78.1713
												14.95	322.65	99.1306	87.0816	78.1624
												14.96	322.82	99.1278	87.0789	78.1532
												14.97	322.99	99.1253	87.0759	78.1439
												14.98	323.15	99.1231	87.0729	78.1349
												14.99	323.32	99.1211	87.0695	78.1259
												15	323.49	99.1193	87.0661	78.1177
												15	323.66	99.1178	87.0624	78.1096
												15.01	323.83	99.1163	87.0586	78.102
												15.02	324	99.1149	87.0545	78.0945
												15.03	324.17	99.1135	87.0503	78.0873
												15.04	324.34	99.112	87.046	78.0803
												15.05	324.5	99.1106	87.0417	78.0734
												15.05	324.67	99.1091	87.0374	78.0663
												15.06	324.84	99.1077	87.0331	78.0591
												15.07	325.01	99.1063	87.0287	78.0519
												15.08	325.18	99.1048	87.0243	78.0446
												15.09	325.34	99.1032	87.0197	78.0373
												15.1	325.52	99.1017	87.0153	78.0297
												15.1	325.69	99.1002	87.0108	78.0222
												15.11	325.86	99.0986	87.0063	78.0146
												15.12	326.03	99.0969	87.0017	78.0073
												15.13	326.19	99.0953	86.9972	78.0001
												15.14	326.36	99.0936	86.9926	77.9928
												15.15	326.53	99.092	86.988	77.9853
												15.15	326.7	99.0904	86.9834	77.9776
												15.16	326.87	99.0888	86.9788	77.9702
												15.17	327.03	99.0871	86.9742	77.9628
												15.18	327.2	99.0854	86.9695	77.9552
												15.19	327.38	99.0837	86.9647	77.9476
												15.2	327.54	99.0821	86.9599	77.9401
												15.2	327.71	99.0805	86.9552	77.9326
												15.21	327.88	99.0788	86.9505	77.9251
												15.22	328.05	99.0772	86.9455	77.9177
												15.23	328.22	99.0755	86.9408	77.9102
												15.24	328.38	98.9738	86.9359	77.9029
												15.25	328.56	98.9721	86.9309	77.8955
												15.25	328.73	98.9704	86.926	77.888
												15.26	328.89	98.9687	86.9208	77.8806
												15.27	329.06	98.9671	86.9159	77.873
												15.28	329.23	98.9654	86.9108	77.8655
												15.29	329.4	98.9638	86.9057	77.8578
												15.3	329.56	98.9621	86.9006	77.8504
												15.3	329.73	98.9604	86.8956	77.8426
												15.31	329.9	98.9587	86.8904	77.8351
												15.32	330.07	98.957	86.8853	77.8279
												15.33	330.24	98.9552	86.8803	77.8207
												15.34	330.4	98.9534	86.8752	77.8137
												15.35	330.57	98.9514	86.87	77.8065
												15.35	330.74	98.9493	86.8648	77.7996
												15.36	330.91	98.947	86.8598	77.7927
												15.37	331.08	98.9445	86.8544	77.786
												15.38	331.25	98.9419	86.8491	77.7794
												15.39	331.42	98.8392	86.8438	77.7731
												15.4	331.59	98.8364	86.8386	77.7666
												15.4	331.76	98.8337	86.8332	77.7606
												15.41	331.92	98.8308	86.8275	77.7549
												15.42	332.09	98.8278	86.8224	77.7493
												15.43	332.26	98.8248	86.8168	77.7442
												15.44	332.43	98.8218	86.8114	77.7391
												15.45	332.6	98.8191	86.806	77.7342
												15.45	332.77	98.8163	86.8004	77.7295
												15.46	332.94	98.8136	86.7949	77.7249
												15.47	333.11	98.8109	86.7892	77.7199
												15.48	333.27	98.8082	86.7836	77.7149
												15.49	333.45	98.8056	86.7781	77.7089
												15.5	333.61	98.803	86.7724	77.7027
												15.5	333.79	98.8004	86.7667	77.6957
												15.51	333.95	98.7979	86.761	77.6888
												15.52	334.12	98.7952	86.7553	77.6812
												15.53	334.29	98.7926	86.7497	77.6733
												15.54	334.46	98.7898	86.7439	77.6652
												15.55	334.63	98.7871	86.7382	77.6568
												15.55	334.8	98.6844	86.7325	77.6484
												15.56	334.97	98.6816	86.7266	77.6401
												15.57	335.13	98.6787	86.7206	77.6321
												15.58	335.3	98.6758	86.7145	77.6239
												15.59	335.47	98.6731	86.7083	77.6156
												15.6	335.64	98.6704	86.7022	77.6072
												15.6	335.81	98.6679	86.6962	77.5984
												15.61	335.98	98.6654	86.69	77.5894
												15.62	336.15	98.6631	86.6842	77.5801
												15.63	336.32	98.6608	86.6785	77.5707
												15.64	336.49	98.6587	86.6731	77.5613
												15.65	336.66	98.6567	86.6677	77.5518
												15.65	336.82	98.6547	86.6626	77.542
												15.66	336.99	98.6529	86.6578	77.5317
												15.67	337.16	98.551	86.653	77.5217
												15.68	337.33	98.5491	86.6482	77.5116
												15.69	337.5	98.5473	86.6434	77.5015
												15.7	337.66	98.5453	86.6385	77.4916
												15.7	337.84	98.5434	86.6336	77.4812
												15.71	338.01	98.5417	86.6283	77.471
												15.72	338.18	98.5402	86.6231	77.4608
												15.73	338.35	98.5389	86.6176	77.4504
												15.74	338.52	98.5376	86.6119	77.4401
												15.75	338.68	98.5363	86.6063	77.4301
												15.75	338.85	98.5352	86.6003	77.4199
												15.76	339.03	98.5341	86.5944	77.4092
												15.77	339.2	98.533	86.5883	77.3988
												15.78	339.36	98.5321	86.5823	77.3887
												15.79	339.53	98.531	86.5763	77.3782
												15.8	339.7	98.5299	86.5699	77.3677
												15.8	339.88	98.5286	86.5632	77.3569
												15.81	340.04	98.5271	86.5569	77.3466
												15.82	340.21	98.5253	86.5502	77.336
												15.83	340.39	98.5233	86.5434	77.325
												15.84	340.56	98.4912	86.5363	77.3142
												15.85	340.72	98.4889	86.5294	77.3036
												15.85	340.89	98.4764	86.5223	77.2928
												15.86	341.06	98.4639	86.5151	77.2821
												15.87	341.23	98.4512	86.5081	77.2711
												15.88	341.4	98.4084	86.5006	77.2602
												15.89	341.56	98.4056	86.4932	77.2493
												15.9	341.73	98.4027	86.4857	77.2382
												15.9	341.9	98.4	86.4779	77.2274
												15.91	342.07	98.3972	86.4702	77.2163
												15.92	342.24	98.3946	86.464	77.2057
												15.93	342.41	98.3919	86.4561	77.1948
												15.94	342.57	98.3892	86.4479	77.1841
												15.95	342.74	98.3866	86.4397	77.1732
												15.95	342.91	98.3839	86.431	77.1624
												15.96	343.08	98.3813	86.4224	77.1515
												15.97	343.25	98.3787	86.4137	77.1404
												15.98	343.42	98.3761	86.4048	77.1295
												15.99	343.59	98.3735	86.3957	77.1185
												16	343.76	98.371	86.3892	77.1076
												16	343.92	98.3686	86.3803	77.0967
												16.01	344.09	98.3661	86.3709	77.0854
												16.02	344.26	98.3638	86.3619	77.0742
												16.03	344.44	98.3614	86.3525	77.0627
												16.04	344.6	98.3591	86.3432	77.0514
												16.05	344.78	98.2568	86.3335	77.0398
												16.05	344.94	98.2545	86.3264	77.0287
												16.06	345.11	98.2522	86.3168	77.017
												16.07	345.28	98.2499	86.3064	77.0056
												16.08	345.45	98.2475	86.2963	76.994
												16.09	345.62	98.2452	86.2854	76.9826
												16.1	345.79	98.2428	86.2741	76.9708
												16.1	345.96	98.2405	86.2628	76.9593
												16.11	346.13	98.2381	86.2548	76.9476
												16.12	346.3	98.2359	86.2434	76.9361
												16.13	346.47	98.2336	86.231	76.9243
												16.14	346.63	98.2313	86.2185	76.9126
												16.15	346.8	98.229	86.2053	76.9011
												16.15	346.97	98.2266	86.1918	76.889
												16.16	347.14	98.1035	86.1834	76.8769
												16.17	347.31	98.1004	86.1692	76.865
												16.18	347.48	98.0973	86.1551	76.8529
												16.19	347.65	98.0944	86.1405	76.8411
												16.2	347.82	98.0916	86.1256	76.8289
												16.2	347.99	98.0889	86.1101	76.817
												16.21	348.16	98.0864	86.0947	76.8048
												16.22	348.33	98.0839	86.0858	76.7926
												16.23	348.5	98.0816	86.0695	76.7806
												16.24	348.67	98.0789	86.0536	76.7683
												16.25	348.84	98.0759	86.0375	76.756
												16.25	349.01	98.0729	86.0213	76.7434
												16.26	349.18	98.0695	86.0049	76.7313
												16.27	349.35	98.0661	85.9881	76.719
												16.28	349.52	98.0624	85.9716	76.7069
												16.29	349.68	98.0586	85.961	76.6949
												16.3	349.86	98.0545	85.944	76.6825
												16.3	350.03	98.0503	85.9267	76.6702
												16.31	350.2	98.046	85.909	76.6581
												16.32	350.36	98.0417	85.8919	76.6461
												16.33	350.53	98.0374	85.8743	76.6336
												16.34	350.7	98.0331	85.8572	76.6213
												16.35	350.87	98.0287	85.8396	76.6088
												16.35	351.04	98.0243	85.8217	76.5964
												16.36	351.21	98.0197	85.8038	76.5845
												16.37	351.38	98.0153	85.7923	76.5723
												16.38	351.55	98.0108	85.7738	76.5603
												16.39	351.72	98.0063	85.7562	76.5484
												16.4	351.88	98.0017	85.7377	76.5367
												16.4	352.05	97.9972	85.7198	76.5252
												16.41	352.22	97.9926	85.701	76.5137
												16.42	352.39	97.988	85.683	76.5017
												16.43	352.57	97.9834	85.6643	76.4898
												16.44	352.74	97.9788	85.6457	76.4788
												16.45	352.9	97.9742	85.6272	76.468
												16.45	353.07	97.9695	85.6086	76.4567
												16.46	353.24	97.9647	85.59	76.4457
												16.47	353.41	97.9599	85.5709	76.4351
												16.48	353.58	97.9552	85.5522	76.425
												16.49	353.75	97.9505	85.5328	76.4156
												16.5	353.92	97.9455	85.5143	76.406
												16.5	354.09	97.9408	85.4947	76.3967
												16.51	354.26	97.9359	85.4756	76.3877
												16.52	354.43	97.9309	85.4571	76.3786
												16.53	354.59	97.926	85.4378	76.3694
												16.54	354.76	97.9208	85.4188	76.3596
												16.55	354.93	97.9159	85.3987	76.3498
												16.55	355.11	97.9108	85.3796	76.3393
												16.56	355.28	97.9057	85.3599	76.3287
												16.57	355.45	97.9006	85.3403	76.318
												16.58	355.61	97.8956	85.321	76.3072
												16.59	355.78	97.8904	85.3017	76.296
												16.6	355.95	97.8853	85.2814	76.285
												16.6	356.12	97.8803	85.2617	76.2727
												16.61	356.29	97.8752	85.2422	76.2607
												16.62	356.46	97.87	85.2262	76.2482
[truncated: 2,968 more rows]

## Sheet: Figure 4
Fig. 4b							Fig. 4c							Fig. 4d
	QD@MSN			QD@MSN-EPI-Au-PEG				QD@MSN			QD@MSN-EPI-Au-PEG				QD@MSN			QD@MSN-EPI-Au-PEG
C	R1	R2	R3	R1	R2	R3	C	R1	R2	R3	R1	R2	R3	C	R1	R2	R3	R1	R2	R3
12.5	0.451	0.523	0.376	0.0124	0.08	0.054	12.5	1.145	1.253	1.024	0.758	0.561	0.821	12.5	3.84	3.561	4.12	1.819	1.612	2.122
25	0.79	0.826	0.752	0.531	0.467	0.402	25	1.274	1.426	1.246	0.887	0.95	1.143	25	4.202	4.034	4.449	2.84	3.124	2.642
50	1.693	1.526	1.762	0.912	0.854	0.834	50	2.951	3.021	2.669	1.822	1.726	2.051	50	4.84	5.123	4.674	3.957	4.124	3.784
100	3.177	3.084	3.243	1.164	1.016	0.924	100	3.951	3.677	4.361	2.016	1.954	2.144	100	5.244	5.064	5.397	4.329	3.95	4.512
200	3.677	3.815	3.534	1.602	1.451	1.282	200	4.274	4.061	4.487	2.435	2.68	2.228	200	6.085	6.247	5.849	4.904	5.21	4.794
400	4.564	4.674	4.421	2.194	2.322	2.418	400	5.854	5.553	6.126	3.016	3.149	2.826	400	7.553	7.623	7.307	5.329	5.012	4.782

## Sheet: Figure 5
Fig. 5a
Group	a			b			c			d			e
MFI HT-29	5.36	6.21	4.32	737	702	652	57	79	62	193	185	172	282	256	272
Fig. 5b
Group	a			b			c			d			e
MFI CHO	3.28	4.52	5	171	210	195	25	18	32	73	66	82	65	87	57

## Sheet: Figure 6
Fig. 6a	24 h									48 h										72 h
ng/ml	Free EPI			QD@MSN-EPI-Au-PEG			QD@MSN-EPI-Au-PEG-Apt			ng/ml	Free EPI			QD@MSN-EPI-Au-PEG			QD@MSN-EPI-Au-PEG-Apt			ng/ml	Free EPI			QD@MSN-EPI-Au-PEG			QD@MSN-EPI-Au-PEG-Apt
390.62	1.456	1.378	1.356	1.56	1.578	1.61	1.41	1.328	1.357	390.62	1.389	1.421	1.416	1.479	1.482	1.541	1.321	1.384	1.345	390.62	1.586	1.576	1.598	1.697	1.678	1.702	1.504	1.431	1.497
781.25	1.284	1.294	1.358	1.494	1.55	1.536	1.276	1.32	1.224	781.25	1.276	1.354	1.352	1.489	1.424	1.431	1.245	1.287	1.294	781.25	1.421	1.392	1.449	1.584	1.59	1.545	1.302	1.258	1.285
1562.5	1.151	1.264	1.147	1.454	1.379	1.436	1.042	1.163	1.217	1562.5	1.206	1.262	1.254	1.401	1.341	1.383	1.153	1.197	1.179	1562.5	1.287	1.354	1.324	1.429	1.469	1.469	1.194	1.056	1.191
3125	0.984	1.032	1.17	1.386	1.436	1.455	1.14	0.986	0.925	3125	1.148	1.007	1.085	1.315	1.373	1.405	0.754	0.789	0.821	3125	1.097	1.174	1.135	1.441	1.496	1.537	1.031	0.967	0.987
6250	0.922	0.94	0.972	1.238	1.205	1.169	0.754	0.853	0.867	6250	0.829	0.791	0.792	1.139	1.091	1.088	0.652	0.632	0.645	6250	0.953	0.894	0.925	1.164	1.157	1.159	0.655	0.663	0.594
12500	0.901	0.884	0.894	1.014	1.03	1.021	0.644	0.758	0.767	12500	0.731	0.777	0.776	0.854	0.833	0.834	0.607	0.608	0.589	12500	0.776	0.702	0.789	0.894	0.804	0.856	0.601	0.549	0.577
25000	0.794	0.814	0.821	0.945	1.097	0.913	0.787	0.66	0.77	25000	0.651	0.669	0.675	0.725	0.735	0.72	0.487	0.456	0.454	25000	0.602	0.612	0.635	0.717	0.694	0.713	0.498	0.487	0.472
0	1.601	1.668	1.625	1.601	1.668	1.625	1.601	1.668	1.625	0	1.812	1.771	1.775	1.812	1.771	1.775	1.812	1.771	1.775	0	2.326	2.434	2.411	2.326	2.434	2.411	2.326	2.434	2.411
Fig. 6b	24 h									48 h										72 h
ng/ml	Free EPI			QD@MSN-EPI-Au-PEG			QD@MSN-EPI-Au-PEG-Apt			ng/ml	Free EPI			QD@MSN-EPI-Au-PEG			QD@MSN-EPI-Au-PEG-Apt			ng/ml	Free EPI			QD@MSN-EPI-Au-PEG			QD@MSN-EPI-Au-PEG-Apt
390.62	1.461	1.452	1.474	1.484	1.421	1.496	1.524	1.456	1.512	390.62	1.884	1.994	1.951	2.341	2.332	2.322	2.401	2.356	2.367	390.62	1.884	1.994	1.951	2.304	2.291	2.371	2.317	2.324	2.368
781.25	1.342	1.263	1.317	1.386	1.354	1.401	1.432	1.461	1.487	781.25	1.716	1.676	1.662	2.214	2.191	2.261	2.354	2.346	2.362	781.25	1.667	1.678	1.551	2.039	2.247	2.146	2.153	2.223	2.142
1562.5	1.14	1.186	1.188	1.275	1.342	1.347	1.396	1.413	1.41	1562.5	1.417	1.541	1.536	1.946	1.936	2.021	2.302	2.264	2.294	1562.5	1.541	1.579	1.54	2.127	2.064	2.174	2.082	2.196	2.032
3125	1.084	1.053	1.067	1.264	1.279	1.28	1.364	1.356	1.378	3125	1.361	1.387	1.335	1.947	1.836	1.879	2.214	2.123	2.148	3125	1.186	1.258	1.301	1.76	1.814	1.811	2.066	2.012	2.101
6250	0.944	0.958	0.967	1.165	1.175	1.156	1.319	1.324	1.334	6250	1.116	1.168	1.124	1.764	1.794	1.714	1.924	1.946	2.015	6250	0.833	0.859	0.825	1.554	1.587	1.592	1.929	1.934	1.949
12500	0.887	0.86	0.97	1.072	1.152	1.124	1.256	1.247	1.236	12500	1.047	1.036	1.052	1.502	1.572	1.584	1.794	1.764	1.798	12500	0.719	0.722	0.722	1.56	1.318	1.332	1.571	1.447	1.571
25000	0.712	0.687	0.703	0.914	0.961	1.06	1.054	1.021	1.031	25000	0.945	0.923	0.934	1.491	1.467	1.446	1.514	1.523	1.552	25000	0.644	0.665	0.645	1.234	1.214	1.215	1.245	1.201	1.186
0	1.542	1.521	1.53	1.542	1.521	1.53	1.542	1.521	1.53	0	2.457	2.504	2.513	2.457	2.504	2.513	2.457	2.504	2.513	0	2.757	2.81	2.813	2.757	2.81	2.813	2.757	2.81	2.813
Fig. 6d	R1	R2	R3	Fig. 6e	R1	R2	R3	Fig. 6g	R1	R2	R3	Fig. 6h	R1	R2	R3
Control	0.968	0.985	0.991	Control	0.993	0.975	0.995	Control	0.968	0.974	0.994	Control	0.993	0.995	0.961
3 Gy	0.731	0.762	0.684	3 Gy	0.753	0.72	0.651	6 Gy	0.433	0.421	0.37	6 Gy	0.42	0.36	0.39
6.25 (NP μg/ml) + 3 Gy	0.256	0.264	0.302	6.25 (NP μg/ml) + 3 Gy	0.72	0.74	0.731	6.25 (NP μg/ml) + 6 Gy	0.164	0.208	0.187	6.25 (NP μg/ml) + 6 Gy	0.42	0.41	0.351
12.5 (NP μg/ml) + 3 Gy	0.2187	0.204	0.261	12.5 (NP μg/ml) + 3 Gy	0.68	0.684	0.702	12.5 (NP μg/ml) + 6 Gy	0.102	0.124	0.097	12.5 (NP μg/ml) + 6 Gy	0.38	0.394	0.41
25 (NP μg/ml) + 3 Gy	0.161	0.152	0.184	25 (NP μg/ml) + 3 Gy	0.651	0.662	0.644	25 (NP μg/ml) + 6 Gy	0.071	0.078	0.088	25 (NP μg/ml) + 6 Gy	0.346	0.322	0.372
50 (NP μg/ml) + 3 Gy	0.097	0.083	0.112	50 (NP μg/ml) + 3 Gy	0.606	0.621	0.586	50 (NP μg/ml) + 6 Gy	0.03	0.024	0.037	50 (NP μg/ml) + 6 Gy	0.26	0.24	0.284
100 (NP μg/ml) + 3 Gy	0.021	0.017	0.024	100 (NP μg/ml) + 3 Gy	0.62	0.68	0.549	100 (NP μg/ml) + 6 Gy	0.009	0.012	0.014	100 (NP μg/ml) + 6 Gy	0.213	0.217	0.195

## Sheet: Figure 7
Fig. 7d
Days	PBS					PBS+RT					Free EPI					QD@MSN-EPI-Au-PEG					QD@MSN-EPI-Au-PEG-Apt					QD@MSN-EPI-Au-PEG-Apt+RT
1	100	100	100	100	100	100	100	100	100	100	100	100	100	100	100	100	100	100	100	100	100	100	100	100	100	100	100	100	100	100
3	251	218	224	195	178	154	241	163	172	182	151	134	142	130	144	161	131	154	122	132	123	111	117	120	114	113	105	115	110	106
5	294	357	361	275	323	320	213	214	232	324	182	171	171	163	162	245	237	184	215	174	154	141	132	162	122	156	121	124	112	118
7	421	432	515	422	447	374	378	364	284	252	217	197	228	174	211	302	314	311	294	203	175	182	167	168	202	171	142	137	135	124
9	559	565	602	620	576	434	345	420	472	431	238	282	272	220	252	354	304	296	324	372	172	168	232	225	184	152	143	190	122	123
11	712	733	727	651	631	552	564	494	502	498	304	359	310	315	335	424	422	346	415	420	224	252	220	256	276	142	131	122	101	84
13	791	863	784	857	831	615	610	561	605	652	421	398	332	412	384	524	479	481	512	501	315	304	262	268	288	124	115	102	62	36
15	912	840	921	894	986	659	737	706	734	662	405	432	456	451	464	521	651	613	597	617	330	321	384	294	336	74	62	92	20	22

## Sheet: Figure 8
Fig. 8a
Days	PBS					PBS+RT					Free EPI					QD@MSN-EPI-Au-PEG					QD@MSN-EPI-Au-PEG-Apt					QD@MSN-EPI-Au-PEG-Apt+RT
1	21	19	17	20	18	20	21	19	18	17	20	19	21	18	17	20	21	19.5	18	17	20	19.5	21	17	18	20	19	21	18	17.5
3	21	19	18	20	18.5	18	19	20	17	21	20	18	19.5	17	18	20	18.5	19	18	19	21	20	19	18	20	19	17.5	20	21	18
5	21.5	22	19	21	20	19	18	21	20	19	18.2	20	18	16.5	17.5	17	18	20	18	19	20.4	19	18	21	20	19.5	20	18.5	18	21
7	22	22	19.5	20	21	19	18.5	20	19	20	18	17.5	20	18	17	17.5	18	19	20	19	17.5	20	19	18	19.5	19	20.5	19	21.5	19.5
9	22.5	23	21	22	23	20	21	21	19	18	19	19	18	17	16	20.5	20	19	20	18.5	21	18	20	21	22	20.5	19.5	20	22	21
11	23.5	24	22	24	24	21	21.5	22	20	21	19	18	19	17	16	20	21.5	20	19	18.5	22	19	21	22.5	20	21	21.5	22	22.5	23
13	24	24.5	22	23	25	22.6	22.5	23	21.5	22	19	18	20	17	18	20	21.8	20	21	20	20	22	21.5	22.5	22	22.5	22	22	23	21.5
15	25	22	23	26	24	23.5	22	23	22	21	19	18	17	20	18	19.5	20	20	21	21	23	22.5	21.5	20	22	23	23	22	23.5	22
Fig. 8b
a = PBS					b = PBS+RT					c = Free EPI					d = QD@MSN-EPI-Au-PEG					e = QD@MSN-EPI-Au-PEG-Apt					f = QD@MSN-EPI-Au-PEG-Apt+RT					g = normal
1.37	1.72	1.61	1.52	1.47	1.27	1.53	1.52	1.63	1.44	1.43	1.26	1.04	1.35	1.12	1.67	1.58	1.14	1.37	1.42	1.95	1.75	1.88	1.74	1.9	1.92	1.56	1.74	1.67	1.84	2.11	2.21	2.15	2.02	2.31

## Sheet: Figure 9
Fig. 9c
Group	PBS			Free EPI			QD@MSN			QD@MSN-EPI-Au-PEG			QD@MSN-EPI-Au-PEG-Apt
Liver	100.5	102.4	104.8	239.2	243.4	256	163	152	140	212	182	223	147	126	140						147	126	140
Kidney	102	96	121	243	232	216	178	167	152	210	189	192	120	132	124						120	132	124
Spleen	56	52	51	189	184	175	156	162	145	163	174	172	100	112	104						100	112	104
Heart	41	34	37	156	165	201	123	134	121	136	145	149	63	52	59						63	52	59
Lung	89	75	64	236	231	228	178	169	152	195	201	186	95	123	114						95	123	114
Tumor	123	112	102	169	178	156	213	226	234	256	278	268	332	311	315						332	311	315
Fig. 9d
Group	PBS			Free EPI			QD@MSN			QD@MSN-EPI-Au-PEG			QD@MSN-EPI-Au-PEG-Apt
Liver	95	89	87	221	214	231	121	124	123	144	139	136	101	123	95
Kidney	110	92	94	234	241	207	178	185	174	164	155	142	110	111	96
Spleen	65	62	63	196	201	185	162	164	132	132	132	147	95	71	89
Heart	32	29	36	142	134	168	112	101	98	111	103	97	52	57	49
Lung	85	71	61	223	219	231	156	142	124	148	135	122	92	112	124
Tumor	96	92	101	175	189	174	223	214	236	255	264	243	321	300	286

## Sheet: Figure 10
Fig. 10b
Group		Control			QD@MSN-EPI-Au-PEG		QD@MSN-EPI-Au-PEG-Apt
Tumor	112	128	132	156	175	180	221	235	242
Heart	36	42	45	85	95	77	55	62	71
Liver	162	161	153	210	216	225	185	192	214
Fig. 10c
Group		Control			QD@MSN-EPI-Au-PEG		QD@MSN-EPI-Au-PEG-Apt
Tumor	112	128	132	142	152	146	178	168	185
Heart	36	42	45	65	75	58	46	47	52
Liver	162	161	153	185	195	176	163	165	151
Fig. 10e
Group		Control			QD@MSN-EPI-Au-PEG		QD@MSN-EPI-Au-PEG-Apt
Tumor	42	33	32	89	95	102	121	123	143
Heart	20	23	15	62	65	57	45	42	37
Liver	48	42	51	110	95	102	95	72	88
Fig. 10f
Group		Control			QD@MSN-EPI-Au-PEG		QD@MSN-EPI-Au-PEG-Apt
Tumor	42	33	32	62	73	85	115	121	135
Heart	20	23	15	42	51	32	23	26	31
Liver	48	42	51	82	72	84	65	51	42

## Sheet: Figure S2
Supplementary Fig. 2
Wavenumber (cm-1)	Cu(OA)2	Zn(OA)2	In(OA)3	Gd(OA)3	Au NP
401.121	89.1598	95.9869	95.406	98.1415	99.6993
403.05	88.9265	96.1272	95.9508	98.1257	99.6859
404.978	88.9746	96.776	97.3628	98.1888	98.9309
406.906	89.5047	97.3008	97.7788	98.15	98.7004
408.835	90.8029	97.6545	97.3823	98.0086	98.4702
410.763	92.4761	98.1187	97.5486	98.3162	98.2685
412.692	93.7047	98.8055	97.9616	99.2113	98.2035
414.62	94.305	99.2664	97.9924	100.039	98.1418
416.549	94.1151	99.4634	97.8354	100.454	97.9585
418.477	93.3973	99.3972	98.5203	100.462	97.8643
420.406	92.9956	99.2203	99.6259	100.31	97.9225
422.334	92.9901	99.1294	99.9602	100.183	98.1473
424.263	93.1424	98.8689	99.4233	100.046	98.3231
426.191	93.6452	98.3213	98.8223	99.6308	98.3136
428.12	94.4575	98.0178	98.3629	99.1492	98.2125
430.048	95.0694	98.2612	98.1043	99.0383	98.0762
431.976	95.4094	98.9864	98.2566	99.364	97.9677
433.905	95.1457	99.7382	98.4479	99.6579	97.7662
435.834	94.2305	99.96	98.189	99.8411	97.4245
437.762	93.3557	99.7614	97.6615	99.8057	97.2591
439.69	93.1196	99.299	97.7638	99.4852	97.1509
441.619	93.3313	98.9056	98.2719	99.2473	96.9229
443.547	94.0519	98.7853	98.266	99.4168	96.7539
445.476	94.8323	98.5774	97.6156	99.6085	96.6167
447.404	95.2164	97.9061	97.1383	99.6278	96.5182
449.333	95.3543	96.9757	96.8335	99.5325	96.2942
451.261	95.3056	96.1595	96.6784	99.3725	96.1483
453.19	95.3858	95.7594	96.6859	99.2258	96.1519
455.118	95.6977	95.835	96.8373	99.4271	96.1759
457.047	95.9735	95.8451	96.6649	99.7705	96.1733
458.975	96.2648	95.4781	96.4719	99.8423	96.1477
460.904	96.7883	95.0347	96.3161	99.6299	96.0199
462.832	97.343	95.0456	96.5147	99.4068	95.8859
464.76	97.9966	95.5764	96.8045	99.121	95.67
466.689	98.423	96.2693	96.9845	98.6551	95.6565
468.617	98.4758	96.8757	96.659	98.1469	95.7116
470.546	98.2955	97.3025	96.3004	97.9239	95.6932
472.474	98.1522	97.6724	96.4308	97.9661	95.7182
474.403	98.0032	97.8998	97.2162	98.2615	95.7531
476.331	97.8695	97.851	97.6133	98.426	95.7218
478.26	97.9021	97.6791	97.1049	98.1796	95.6789
480.188	98.2698	97.7581	96.4148	97.8601	95.6037
482.117	98.8542	97.9559	96.3553	97.7469	95.7278
484.045	99.506	98.1868	96.854	97.8385	95.8081
485.974	100.011	98.3535	97.5008	98.1113	95.7575
487.902	99.938	98.3217	98.0836	98.2122	95.7267
489.83	99.4151	98.245	98.1479	98.0748	95.7629
491.759	98.8533	98.3653	97.5404	97.9273	95.7939
493.688	98.5359	98.5928	96.8199	97.8224	95.8098
495.616	98.6852	98.8168	96.8015	97.8207	95.7879
497.544	99.2244	99.044	97.1139	97.8005	95.8811
499.473	99.7425	99.117	97.3641	97.6457	95.944
501.401	100.152	99.0167	97.3168	97.5193	95.9245
503.33	100.483	98.9098	97.2005	97.4789	95.8893
505.258	100.428	98.7503	97.1415	97.5019	95.8287
507.187	100.098	98.5659	97.2665	97.6426	95.6793
509.115	99.5281	98.3704	97.5496	97.5768	95.4459
511.044	98.8948	98.208	97.707	97.373	95.2561
512.972	98.6235	98.2713	97.8834	97.2565	95.2308
514.901	98.815	98.5829	97.9066	97.3188	95.2189
516.829	99.2077	98.8137	97.9018	97.4711	95.1806
518.758	99.5191	98.8927	97.9279	97.589	95.1538
520.686	99.5758	98.939	98.0273	97.596	95.1644
522.614	99.346	99.0381	98.1293	97.6642	95.1435
524.543	99.0134	99.189	98.1373	97.7937	95.0899
526.471	98.5427	99.356	97.9082	98.0097	95.0865
528.4	98.1031	99.3918	97.4796	98.0666	95.1347
530.328	97.8314	99.2867	97.3542	97.8815	95.1242
532.257	97.9305	99.2328	97.7552	97.7048	95.0657
534.185	98.3747	99.1958	98.2831	97.7848	94.9889
536.114	98.9397	99.0052	98.4503	98.0092	95.0189
538.042	99.4325	98.7282	98.1806	98.2956	95.1002
539.971	99.5912	98.2338	97.8832	98.4149	95.0968
541.899	99.4426	97.4839	97.816	98.4773	95.0441
543.828	99.0651	96.4972	98.1452	98.5369	95.0098
545.756	98.5678	95.3189	98.5134	98.6621	94.9692
547.684	98.1432	94.2435	98.552	98.8061	94.9318
549.613	98.0668	93.8236	98.2105	98.9768	94.9259
551.541	98.2987	94.1788	98.0136	99.1149	95.0077
553.47	98.6987	95.1122	98.2044	99.286	95.0059
555.398	99.066	96.2995	98.6312	99.4537	94.893
557.327	99.0372	97.3144	98.9342	99.5197	94.7443
559.255	98.7228	97.9727	98.737	99.4995	94.6537
561.184	98.28	98.3553	98.2485	99.4979	94.5808
563.112	97.8841	98.6021	97.9688	99.5396	94.5355
565.041	97.7509	98.8388	98.2134	99.6982	94.5687
566.969	97.8755	98.9057	98.8515	99.7657	94.6423
568.898	97.9383	98.5824	99.2674	99.6034	94.6736
570.826	97.985	97.896	99.0754	99.341	94.7027
572.755	98.0498	96.9691	98.4767	99.0689	94.7208
574.683	98.0703	95.8741	98.2593	98.8185	94.7443
576.611	97.9517	94.7973	98.409	98.6298	94.7031
578.54	97.61	93.8133	98.6197	98.3732	94.6094
580.468	97.1016	93.1419	98.6804	98.0957	94.5864
582.397	96.6313	93.0185	98.6132	97.8215	94.6495
584.325	96.3447	93.5139	98.2843	97.58	94.7509
586.254	96.2695	94.3391	97.8202	97.3051	94.8663
588.182	96.4012	95.2786	97.552	97.0829	94.9349
590.111	96.6013	96.0876	97.7228	96.9371	94.943
592.039	96.7696	96.7697	97.938	96.8925	94.8817
593.968	96.8994	97.3017	97.9314	96.896	94.7743
595.896	96.8869	97.6513	97.6225	96.942	94.6725
597.825	96.6507	97.7353	97.3451	96.8744	94.6432
599.753	96.352	97.6876	97.1916	96.7113	94.6938
601.682	96.0959	97.6071	97.1993	96.5586	94.7664
603.61	95.9375	97.65	97.2569	96.4664	94.748
605.538	96.0287	97.7847	97.2976	96.3898	94.6852
607.467	96.2682	97.9037	97.143	96.3393	94.6286
609.395	96.4286	97.8995	96.7562	96.2342	94.5451
611.324	96.4708	97.8831	96.4595	96.0733	94.4452
613.252	96.4193	97.9711	96.5182	95.975	94.4214
615.181	96.2726	98.1796	96.6909	95.9008	94.4976
617.109	96.0689	98.3406	96.6883	95.7176	94.5872
619.038	95.7831	98.3839	96.4964	95.4136	94.6296
620.966	95.5264	98.317	96.233	95.0703	94.6829
622.895	95.5217	98.3489	96.021	94.8833	94.738
624.823	95.7924	98.5122	96.1513	94.9124	94.7728
626.752	96.09	98.6147	96.553	94.9721	94.8072
628.68	96.2113	98.51	96.6434	94.9574	94.9081
630.609	96.0542	98.2553	96.1902	94.8225	95.0312
632.537	95.7468	97.9899	95.6792	94.5683	95.1642
634.466	95.5109	97.9394	95.535	94.3965	95.2569
636.394	95.421	98.1248	95.7226	94.3363	95.3021
638.322	95.2771	98.3216	96.0248	94.1856	95.3232
640.251	95.0149	98.3261	96.1246	93.8683	95.3598
642.179	94.7347	98.2011	95.8535	93.4232	95.4147
644.108	94.5975	98.0675	95.4945	93.0356	95.4845
646.036	94.5603	97.9888	95.4582	92.8285	95.494
647.965	94.4429	97.8829	95.6527	92.687	95.5103
649.893	93.9709	97.6661	95.6695	92.5258	95.4789
651.822	93.118	97.3146	95.3316	92.3469	95.3925
653.75	92.0871	97.0149	94.8374	92.2177	95.3354
655.679	91.1556	96.8783	94.4567	92.2889	95.3369
657.607	90.3618	96.8742	94.2258	92.4672	95.3815
659.536	89.5546	96.7348	94.0994	92.4487	95.5509
661.464	88.5939	96.3551	93.9493	92.1483	95.6182
663.393	87.6501	95.8829	93.7308	91.7744	95.4829
665.321	86.8202	95.5863	93.5527	91.4503	95.3502
667.25	86.1711	95.3941	93.6201	91.183	95.3045
669.178	85.7638	95.156	93.7948	90.9412	95.3523
671.106	85.6075	94.6404	93.884	90.6042	95.4749
673.035	85.7801	93.7906	93.7789	90.26	95.6967
674.963	86.4514	92.7615	93.7817	90.1685	96.0821
676.892	87.4776	91.785	94.0131	90.4318	96.3581
678.82	88.4511	90.7569	94.3523	90.804	96.4462
680.749	89.0941	89.6798	94.3795	91.0861	96.6295
682.677	89.375	88.7652	94.1963	91.2898	96.8577
684.606	89.5032	88.3028	94.0545	91.6204	97.0254
686.534	89.657	88.4345	94.109	92.171	97.1306
688.463	89.8983	89.0254	94.1759	92.8638	97.1876
690.391	90.0225	89.6477	94.1028	93.3781	97.2551
692.319	89.9497	90.0617	93.8042	93.5418	97.3005
694.248	89.842	90.285	93.4805	93.4715	97.3238
696.177	89.9519	90.4076	93.4199	93.4047	97.3632
698.105	90.2942	90.4883	93.6933	93.3406	97.3698
700.033	90.7134	90.4734	93.9109	93.2221	97.3169
701.962	90.9358	90.1763	93.7289	92.8498	97.2426
703.89	90.864	89.6451	93.2414	92.2028	97.1557
705.819	90.505	88.9455	92.8244	91.3562	97.0637
707.747	89.9411	88.0828	92.4648	90.4159	96.9681
709.676	89.1172	86.9899	91.9366	89.3001	96.9296
711.604	87.9069	85.473	91.0682	87.93	96.9612
713.533	86.1284	83.1465	89.8374	86.1935	96.9769
715.461	83.7088	79.5622	88.2123	84.1453	96.9185
717.39	80.8781	74.3338	86.3263	81.9348	96.8363
719.318	78.255	68.3073	84.4152	79.904	96.7448
721.246	76.4323	63.7408	82.8385	78.3694	96.6657
723.175	75.761	62.4939	82.0249	77.6028	96.606
725.104	76.2151	64.6989	82.1195	77.7002	96.599
727.032	77.4693	68.7659	82.9786	78.5539	96.6668
728.96	79.1535	72.2067	84.3067	79.8208	96.7455
730.889	81.0105	73.6214	85.6956	81.2038	96.7738
732.817	82.8236	73.425	86.8413	82.5036	96.8064
734.746	84.4535	72.2967	87.7261	83.6519	96.8323
736.674	85.9491	70.4147	88.5325	84.7601	96.8567
738.603	87.4512	67.8205	89.3665	85.9288	96.8675
740.531	88.9184	64.7533	90.3021	87.0597	96.8805
742.46	90.1796	61.8577	91.123	88.0087	96.9169
744.388	91.1142	60.0448	91.6443	88.7028	96.9921
746.317	91.7574	59.9895	91.9762	89.2336	97.0709
748.245	92.2646	61.9366	92.4494	89.7798	97.1839
750.173	92.7779	65.6549	93.0724	90.4032	97.3059
752.102	93.2376	70.4631	93.6429	90.982	97.429
754.03	93.5702	75.4932	93.9371	91.4124	97.5576
755.959	93.7443	79.9793	94.0199	91.6345	97.6768
757.887	93.8497	83.5037	94.0812	91.7605	97.7556
759.816	94.0071	85.935	94.2714	91.9477	97.856
761.744	94.2041	87.1977	94.5498	92.2358	97.9506
763.673	94.3322	87.57	94.7804	92.474	98.0055
765.601	94.3873	87.8016	94.8369	92.6242	98.0241
767.53	94.4191	88.5426	94.765	92.7283	98.0263
769.458	94.5625	90.0446	94.8241	92.8885	98.0126
771.387	94.8976	91.9589	95.1927	93.1745	97.9992
773.315	95.3061	93.5509	95.6898	93.5351	97.9685
775.244	95.6295	94.441	95.9808	93.7812	97.9507
777.172	95.842	94.84	95.9696	93.9667	97.9208
779.101	96.0232	95.0286	95.9342	94.2211	97.8939
781.029	96.295	95.1706	96.0789	94.5778	97.8936
782.957	96.6175	95.2741	96.3568	94.9295	97.9327
784.886	96.8635	95.3187	96.5091	95.153	97.9912
786.814	96.9617	95.1908	96.4797	95.1889	98.0439
788.743	96.9946	94.9102	96.3999	95.2493	98.0591
790.671	97.0573	94.6079	96.4955	95.4944	98.0456
792.6	97.2117	94.442	96.7726	95.9712	98.0187
794.528	97.3822	94.3837	97.1258	96.534	98.0376
796.457	97.5137	94.4205	97.3938	97.0142	98.0704
798.385	97.6124	94.4901	97.5026	97.3452	98.1103
800.314	97.7223	94.6035	97.5577	97.632	98.182
802.242	97.8255	94.7859	97.7116	97.892	98.2664
804.171	97.9316	95.0195	97.8512	98.1417	98.3412
806.099	97.969	95.2076	97.8548	98.3593	98.4012
808.028	97.9288	95.3755	97.8038	98.5492	98.4355
809.956	97.8811	95.5288	97.8693	98.7029	98.4775
811.885	97.897	95.7245	97.9745	98.8899	98.5125
813.813	97.9457	95.9114	98.1176	99.0389	98.5596
815.741	97.9903	95.9511	98.1794	99.0543	98.6086
817.67	97.9922	95.7414	98.1256	98.9641	98.6349
819.598	97.9789	95.251	98.046	98.9096	98.6316
821.527	98.0153	94.5514	98.181	98.9327	98.6407
823.455	98.1251	94.0839	98.3362	99.0829	98.6469
825.384	98.2471	94.1641	98.319	99.2494	98.6607
827.312	98.2899	94.7848	98.1187	99.2779	98.6907
829.241	98.2091	95.6829	97.9821	99.1182	98.7364
831.169	98.1804	96.5668	98.0523	98.935	98.7693
833.098	98.262	97.1929	98.3339	98.8578	98.7939
835.026	98.4084	97.6354	98.5581	98.9207	98.8056
836.955	98.524	97.9652	98.5667	99.0093	98.8257
838.883	98.556	98.1241	98.3574	99.1023	98.8181
840.812	98.5313	98.123	98.1873	99.2314	98.8241
842.74	98.5432	98.0906	98.2208	99.3009	98.855
844.668	98.5597	98.0696	98.3885	99.3252	98.887
846.597	98.5266	98.0248	98.4461	99.2662	98.9193
848.525	98.4254	97.9076	98.3021	99.1257	98.9664
850.454	98.2791	97.7986	98.0531	99.0771	99.0153
852.382	98.1918	97.7394	97.8617	99.1405	99.0606
854.311	98.2208	97.7494	97.8362	99.3264	99.0874
856.239	98.2545	97.7048	98.0121	99.4872	99.1107
858.168	98.2152	97.5182	98.125	99.4364	99.1168
860.096	98.1199	97.2638	97.9377	99.1618	99.0883
862.025	98.0359	97.1099	97.5498	98.8206	99.0178
863.953	98.026	97.129	97.3666	98.5218	98.9566
865.881	98.0854	97.3218	97.473	98.393	98.9264
867.81	98.0856	97.4497	97.6763	98.3289	98.9018
869.739	97.9795	97.3885	97.6722	98.2091	98.8426
871.667	97.7975	97.2025	97.417	98.0006	98.7396
873.595	97.7143	97.0727	97.0452	97.8319	98.6383
875.524	97.7753	97.0607	96.88	97.7355	98.5528
877.452	97.8679	97.116	96.9671	97.6619	98.4393
879.381	97.8606	97.0479	97.1162	97.5451	98.3279
881.309	97.7598	96.8505	97.0793	97.4528	98.2129
883.238	97.5957	96.5796	96.9428	97.3898	98.0612
885.166	97.4694	96.3598	96.8547	97.4709	97.8591
887.095	97.4077	96.1894	96.8846	97.6428	97.6259
889.023	97.3563	96.0187	96.9084	97.7564	97.3801
890.952	97.278	95.6369	96.8996	97.7042	97.1202
892.88	97.3102	95.1472	96.8711	97.6069	96.8627
894.808	97.5249	94.8191	96.9356	97.5198	96.6767
896.737	97.8287	94.8772	96.9818	97.5244	96.5524
898.665	98.0517	95.2212	96.9862	97.5629	96.4547
900.594	98.1102	95.726	96.8909	97.5914	96.359
902.522	97.9924	96.1188	96.7964	97.5615	96.3049
904.451	97.8598	96.3555	96.7962	97.5531	96.3009
906.379	97.8295	96.5438	96.957	97.5662	96.2892
908.308	97.8995	96.7109	97.056	97.5706	96.2796
910.236	97.9713	96.7265	96.9527	97.4807	96.279
912.165	98.0194	96.6173	96.741	97.3503	96.2363
914.093	98.1051	96.4933	96.6038	97.2723	96.1667
916.022	98.2115	96.4615	96.5687	97.3111	96.0944
917.95	98.2796	96.4699	96.6009	97.4353	96.0483
919.879	98.2614	96.3865	96.5357	97.5115	95.9982
921.807	98.0813	96.1671	96.2828	97.4535	95.9178
923.736	97.8007	95.881	96	97.3472	95.8367
925.664	97.6387	95.6125	95.9163	97.2797	95.7526
927.592	97.6544	95.4435	96.0667	97.3237	95.6746
929.521	97.7517	95.2808	96.2231	97.4024	95.6461
931.449	97.7894	95.0177	96.1501	97.347	95.6392
933.378	97.6865	94.6971	95.8348	97.134	95.6075
935.306	97.5018	94.4275	95.5104	96.8697	95.5568
937.235	97.347	94.2241	95.4849	96.5979	95.5018
939.163	97.2867	94.0782	95.7018	96.3596	95.441
941.092	97.199	93.7638	95.8494	96.0528	95.3548
943.02	97.0395	93.0938	95.6782	95.6493	95.2521
944.949	96.8931	92.1387	95.3339	95.2309	95.1501
946.877	96.8701	91.1543	95.1086	94.9401	95.0431
948.806	96.9437	90.3916	95.1249	94.7728	94.9258
950.734	97.0354	90.1085	95.1621	94.668	94.8402
952.663	96.9693	90.1865	94.9947	94.5018	94.7566
954.591	96.6954	90.359	94.5113	94.2175	94.6502
956.519	96.2004	90.2757	93.7939	93.7498	94.5181
958.448	95.4399	89.6253	92.8517	93.1043	94.3511
960.376	94.3795	88.3248	91.7142	92.1845	94.1877
962.305	93.1498	86.7657	90.3256	91.051	94.035
964.233	92.0177	85.4489	88.9515	89.9677	93.8673
966.162	91.3128	84.8455	88.044	89.2105	93.7268
968.09	91.1793	85.0781	87.9474	88.9313	93.6084
970.019	91.4705	85.9178	88.5296	89.1286	93.4887
971.947	91.8805	86.9118	89.4548	89.4802	93.3519
973.876	92.1517	87.8347	90.4089	89.7742	93.1616
975.804	92.2371	88.6834	91.316	90.0424	92.9148
977.733	92.3309	89.558	92.1707	90.4396	92.6232
979.661	92.5694	90.4989	92.9963	91.0403	92.3115
981.59	92.9306	91.4541	93.73	91.8095	92.0059
983.518	93.2973	92.2014	94.3313	92.5623	91.723
985.447	93.6538	92.744	94.7782	93.2456	91.4914
987.375	94.0142	93.1396	95.2071	93.8652	91.314
989.303	94.4672	93.4563	95.6406	94.507	91.1523
991.232	94.9241	93.7119	96.075	95.154	90.9883
993.16	95.1967	93.9343	96.3734	95.6968	90.8227
995.089	95.1866	94.0773	96.5048	96.0396	90.6428
997.017	95.0381	94.2258	96.5606	96.2849	90.4386
998.946	94.8805	94.3803	96.7624	96.4801	90.2238
1000.87	94.8203	94.5065	97.0696	96.6801	90.057
1002.8	94.8601	94.5193	97.2534	96.8665	89.9345
1004.73	94.9164	94.4071	97.2187	96.9619	89.806
1006.66	94.9108	94.1614	97.0959	96.922	89.6448
1008.59	94.903	93.885	97.0426	96.9031	89.429
1010.52	94.8753	93.6524	97.177	96.9385	89.1557
1012.45	94.7789	93.5179	97.4124	97.0454	88.8317
1014.37	94.6085	93.4278	97.5223	97.1586	88.4672
1016.3	94.38	93.3691	97.3513	97.2289	88.0878
1018.23	94.1675	93.3218	97.1184	97.2191	87.7164
1020.16	94.1067	93.3119	97.085	97.2473	87.3495
1022.09	94.2073	93.2743	97.2788	97.2928	87.021
1024.02	94.377	93.1703	97.5087	97.3222	86.7455
1025.94	94.5089	92.9752	97.6337	97.2851	86.5299
1027.87	94.5482	92.8035	97.5715	97.2124	86.3453
1029.8	94.4939	92.8027	97.4274	97.1423	86.179
1031.73	94.3987	93.0335	97.3827	97.2086	86.0237
1033.66	94.2958	93.3434	97.5495	97.3576	85.8956
1035.59	94.1951	93.5924	97.7435	97.4662	85.798
1037.52	94.1255	93.6604	97.8352	97.4477	85.7469
1039.44	94.15	93.6149	97.7739	97.3466	85.7299
1041.37	94.2447	93.5094	97.7443	97.1856	85.7287
1043.3	94.3825	93.4018	97.7716	97.0884	85.7201
1045.23	94.4484	93.2761	97.8723	97.0191	85.6967
1047.16	94.3471	93.2002	97.9288	96.911	85.6639
1049.09	94.1091	93.1809	97.9021	96.7673	85.6224
1051.01	93.8311	93.2639	97.7794	96.6425	85.5713
1052.94	93.5505	93.3562	97.6686	96.4913	85.5403
1054.87	93.3268	93.416	97.6129	96.3639	85.5128
1056.8	93.156	93.3782	97.6157	96.2206	85.4941
1058.73	93.044	93.2657	97.6296	96.0591	85.4828
1060.66	93.0299	93.0804	97.6431	95.9225	85.5127
1062.59	93.1449	92.9278	97.6196	95.885	85.5945
1064.51	93.3173	92.8345	97.6215	95.8975	85.7248
1066.44	93.4479	92.8303	97.6131	95.9025	85.9001
1068.37	93.4377	92.8564	97.5715	95.8077	86.0862
1070.3	93.2876	92.8564	97.4437	95.6112	86.2321
1072.23	93.0846	92.7739	97.3336	95.3485	86.3465
1074.16	92.9291	92.6782	97.2853	95.0994	86.4247
1076.08	92.8463	92.5926	97.2216	94.878	86.5248
1078.01	92.8504	92.5169	97.0021	94.7132	86.6742
1079.94	92.8827	92.4194	96.7271	94.5568	86.8598
1081.87	92.9091	92.2834	96.5568	94.3995	87.0747
1083.8	92.964	92.076	96.5226	94.2477	87.2734
1085.73	93.0024	91.7534	96.4859	94.0743	87.431
1087.65	92.9593	91.0704	96.3898	93.8863	87.5502
1089.58	92.8452	89.8132	96.2487	93.7442	87.6338
1091.51	92.685	88.3939	96.1921	93.6682	87.7035
1093.44	92.617	87.6337	96.2732	93.7397	87.784
1095.37	92.7511	87.9444	96.5407	93.9247	87.8559
1097.3	93.0707	89.2414	96.8484	94.1437	87.9094
1099.23	93.4806	90.8613	97.1233	94.2822	87.9394
1101.15	93.8336	92.0591	97.2732	94.2836	87.9446
1103.08	93.9903	92.7088	97.3701	94.1633	87.9528
1105.01	93.9433	93.1244	97.3608	94.0442	87.9579
1106.94	93.6421	93.3651	97.2735	93.9295	87.9436
1108.87	93.1396	93.4619	97.0183	93.8819	87.9448
1110.8	92.5623	93.3984	96.6769	93.8711	87.9741
1112.72	92.0825	93.2887	96.329	93.9712	88.013
1114.65	91.8647	93.2496	96.1666	94.2109	88.0833
1116.58	92.0234	93.3986	96.1899	94.6085	88.2049
1118.51	92.4989	93.7736	96.4315	95.0913	88.3999
1120.44	93.171	94.3986	96.8242	95.6294	88.6345
1122.37	93.9119	95.1612	97.347	96.1681	88.8851
1124.3	94.6296	96.0177	97.9531	96.725	89.1449
1126.22	95.2487	96.7975	98.6152	97.229	89.4187
1128.15	95.743	97.4162	99.1827	97.6523	89.696
1130.08	96.071	97.873	99.5813	97.9515	89.9878
1132.01	96.2784	98.2249	99.7707	98.14	90.2626
1133.94	96.4477	98.4138	99.7329	98.26	90.5191
1135.87	96.6401	98.5344	99.5788	98.3726	90.7554
1137.8	96.8314	98.5326	99.448	98.4359	90.9749
1139.72	96.9306	98.4311	99.2742	98.4526	91.1494
1141.65	96.8424	98.2336	98.9824	98.4055	91.2621
1143.58	96.5956	97.9838	98.6343	98.2835	91.3102
1145.51	96.2255	97.6944	98.3368	98.0744	91.3078
1147.44	95.8229	97.4269	98.0029	97.8255	91.2692
1149.37	95.4547	97.1296	97.5883	97.4986	91.2289
1151.3	95.1022	96.7778	97.0607	97.0889	91.1787
1153.22	94.684	96.3327	96.4809	96.6072	91.1354
1155.15	94.2578	95.8439	95.884	96.088	91.0752
1157.08	93.7597	95.2921	95.3461	95.523	90.9813
1159.01	93.1602	94.6758	94.7833	94.9289	90.8826
1160.94	92.4462	93.9685	94.177	94.2524	90.811
1162.87	91.6256	93.1983	93.4826	93.508	90.805
1164.79	90.7789	92.4044	92.7939	92.7767	90.8917
1166.72	90.0461	91.713	92.1889	92.1492	91.0349
1168.65	89.4918	91.1096	91.7206	91.6531	91.2405
1170.58	89.1079	90.5931	91.2879	91.3113	91.4904
1172.51	88.8031	90.1394	90.8752	91.0469	91.7711
1174.44	88.5169	89.7601	90.5044	90.8758	92.0695
1176.37	88.3097	89.4651	90.243	90.8318	92.3764
1178.29	88.2528	89.2793	90.1033	90.9214	92.6744
1180.22	88.3543	89.1392	90.0493	91.1052	92.9575
1182.15	88.5646	89.0291	89.9648	91.3604	93.2165
1184.08	88.7886	88.9163	89.8731	91.6275	93.4664
1186.01	89.0107	88.8033	89.8476	91.9404	93.6944
1187.93	89.2812	88.6718	89.9179	92.3122	93.8912
1189.86	89.5792	88.5341	89.957	92.7198	94.0505
1191.79	89.8401	88.3016	89.9481	93.0837	94.1909
1193.72	90.0316	87.8638	89.9249	93.3562	94.306
1195.65	90.1158	87.1741	89.9242	93.5471	94.396
1197.58	90.1085	86.4725	89.9506	93.7495	94.4614
1199.51	90.0534	86.0377	90.0775	93.9835	94.5039
1201.43	89.9594	86.035	90.2456	94.2437	94.5242
1203.36	89.8428	86.358	90.3245	94.4729	94.5425
1205.29	89.7801	86.7542	90.2947	94.6575	94.554
1207.22	89.8091	86.9649	90.3093	94.8134	94.5754
1209.15	89.9501	87.0598	90.4586	94.9828	94.6165
1211.08	90.1752	87.1625	90.6862	95.1371	94.7023
1213.01	90.4023	87.2972	90.8282	95.2534	94.8442
1214.93	90.5409	87.4313	90.8478	95.2738	95.016
1216.86	90.561	87.5732	90.8469	95.2571	95.19
1218.79	90.4852	87.6955	90.9404	95.2389	95.3343
1220.72	90.3786	87.8193	91.0597	95.2234	95.3825
1222.65	90.278	87.8968	91.0767	95.1469	95.3304
1224.58	90.207	87.8879	90.9296	94.9625	95.1711
1226.51	90.1914	87.7819	90.7143	94.6636	94.9576
1228.43	90.2552	87.6437	90.5155	94.3655	94.7621
1230.36	90.3584	87.4937	90.3966	94.1037	94.6065
1232.29	90.4182	87.2981	90.2871	93.8872	94.5089
1234.22	90.3519	86.8648	90.1341	93.6685	94.4917
1236.15	90.1334	85.9534	89.876	93.43	94.5242
1238.08	89.8446	84.7274	89.5929	93.2021	94.6011
1240	89.6114	83.7893	89.353	93.0582	94.7053
1241.93	89.4912	83.4723	89.2317	92.9597	94.8328
1243.86	89.4855	83.7735	89.1795	92.886	94.973
1245.79	89.5663	84.3538	89.1656	92.7903	95.1011
1247.72	89.711	84.7242	89.1836	92.6453	95.2074
1249.65	89.9102	84.797	89.2584	92.4849	95.2919
1251.58	90.1091	84.8179	89.3618	92.3782	95.3087
1253.5	90.216	84.7833	89.4768	92.2972	95.2582
1255.43	90.1554	84.6041	89.5363	92.2233	95.1699
1257.36	89.945	84.264	89.5242	92.131	95.0634
1259.29	89.7075	83.9206	89.4697	92.0331	94.9542
1261.22	89.5498	83.7823	89.4675	91.9524	94.8935
1263.15	89.5151	83.986	89.527	91.9269	94.9016
1265.07	89.5704	84.4094	89.6156	91.9089	94.978
1267	89.6378	84.8704	89.6744	91.867	95.0865
1268.93	89.6732	85.2079	89.7198	91.8034	95.2002
1270.86	89.674	85.3985	89.7546	91.7591	95.299
1272.79	89.5815	85.3859	89.8075	91.6961	95.3488
1274.72	89.3471	85.0901	89.8085	91.607	95.3343
1276.64	88.9903	84.329	89.7214	91.4393	95.312
1278.57	88.6304	83.2647	89.5727	91.2038	95.278
1280.5	88.4217	82.4254	89.5082	90.9414	95.2358
1282.43	88.4454	82.271	89.553	90.6804	95.2026
1284.36	88.6398	82.7583	89.638	90.3632	95.1821
1286.29	88.8544	83.5407	89.6322	89.9816	95.1629
1288.22	88.9337	84.1154	89.5363	89.5089	95.1545
1290.14	88.8341	84.3321	89.4115	88.9914	95.1405
1292.07	88.5778	84.43	89.3159	88.4776	95.1414
1294	88.1819	84.6268	89.1708	88.0054	95.1262
1295.93	87.6499	84.843	88.9112	87.5307	95.0751
1297.86	87.0115	84.994	88.4998	87.0745	95.0055
1299.79	86.2987	85.0245	88.0536	86.6392	94.9227
1301.71	85.5881	85.0055	87.7112	86.2645	94.8076
1303.64	84.9504	85.0093	87.5744	85.9667	94.6976
1305.57	84.4268	85.1375	87.5407	85.7752	94.6074
1307.5	83.9388	85.3735	87.484	85.643	94.5559
1309.43	83.3833	85.7146	87.3101	85.5871	94.5279
1311.36	82.7731	86.1261	87.1212	85.6366	94.5012
1313.29	82.2623	86.5389	86.9981	85.8658	94.4769
1315.21	82.032	86.7292	86.9851	86.2952	94.4698
1317.14	82.2286	86.6397	87.0371	86.9227	94.4593
1319.07	82.8178	86.4671	87.1891	87.6959	94.4705
1321	83.7022	86.5743	87.4642	88.6211	94.5274
1322.93	84.8222	87.1299	87.9758	89.7164	94.6289
1324.86	86.1065	88.0631	88.7585	91.0193	94.7491
1326.79	87.3722	88.9702	89.787	92.3689	94.864
1328.71	88.4578	89.5322	90.8501	93.6994	94.9243
1330.64	89.2584	89.6783	91.7808	94.7986	94.9291
1332.57	89.8053	89.5793	92.4353	95.5355	94.8782
1334.5	90.1453	89.348	92.8532	95.8171	94.7933
1336.43	90.2615	89.0947	93.0241	95.6294	94.7029
1338.36	90.1069	88.7922	92.914	95.0164	94.6508
1340.28	89.7619	88.4154	92.5341	94.1744	94.6458
1342.21	89.355	87.7995	92.1286	93.2809	94.6833
1344.14	89.013	86.8826	91.8427	92.5145	94.7307
1346.07	88.7462	85.822	91.6602	91.928	94.7631
1348	88.4929	85.0395	91.4576	91.5448	94.772
1349.93	88.217	84.7763	91.2704	91.3468	94.7584
1351.86	87.9904	85.0806	91.0898	91.3697	94.7182
1353.78	87.892	85.6717	91.021	91.5694	94.6694
1355.71	87.9436	86.1775	91.0726	91.8619	94.589
1357.64	88.0186	86.2843	91.2149	92.0524	94.4905
1359.57	87.9133	85.8824	91.2203	91.9978	94.3825
1361.5	87.5087	84.9311	90.917	91.6276	94.2537
1363.43	86.8713	83.746	90.3305	91.075	94.1054
1365.35	86.2092	82.7447	89.7179	90.532	93.9519
1367.28	85.7664	82.2141	89.2614	90.2158	93.8022
1369.21	85.6384	82.0231	89.0174	90.1496	93.6661
1371.14	85.5489	81.7178	88.8423	90.0832	93.5353
1373.07	85.0944	80.7805	88.3653	89.6868	93.4179
1375	84.3261	79.321	87.3127	89.0448	93.2897
1376.92	83.8435	78.0341	86.3318	88.5748	93.1265
1378.85	84.1894	77.6334	86.4334	88.6611	92.9091
1380.78	85.41	78.1896	87.6807	89.2637	92.6856
1382.71	86.9228	79.1958	89.039	89.9309	92.5129
1384.64	87.891	79.5657	89.774	89.9892	92.4147
1386.57	87.9599	78.6534	89.8876	89.2417	92.3959
1388.5	87.3348	76.2978	89.6351	87.8783	92.4412
1390.42	86.2186	72.1981	89.0351	86.0887	92.5104
1392.35	84.6643	65.8597	88.0742	83.8874	92.5463
1394.28	82.7193	58.236	86.6907	81.4157	92.5231
1396.21	80.1221	51.4568	85.0241	78.5779	92.4857
1398.14	76.8307	47.5663	82.9482	75.5717	92.4524
1400.07	72.9633	47.1754	80.5917	72.6212	92.4253
1401.99	68.8055	48.8153	78.056	69.8411	92.4118
1403.92	64.8713	49.8995	75.5976	67.3257	92.4263
1405.85	61.5527	49.302	73.3379	65.2725	92.4747
1407.78	58.6128	48.1227	71.531	63.6205	92.5407
1409.71	55.6412	48.1932	70.1877	62.408	92.6148
1411.64	52.3082	50.5251	69.2337	61.5502	92.6941
1413.57	48.9113	54.8939	68.5999	60.9196	92.7857
1415.49	46.7778	60.416	68.214	60.4262	92.8816
1417.42	46.7769	65.7419	67.7877	60.0651	92.9442
1419.35	48.6219	70.0301	67.2522	59.8362	93.0048
1421.28	51.1204	73.0498	66.63	59.6959	93.0853
1423.21	52.9132	74.6837	65.9761	59.5407	93.1647
1425.14	53.3263	75.1104	65.2366	59.3067	93.227
1427.07	52.9121	74.887	64.4549	58.927	93.2912
1428.99	52.2981	74.2315	63.6634	58.4217	93.3979
1430.92	51.8132	73.1927	62.8907	57.886	93.5408
1432.85	51.6867	71.7446	62.2561	57.3464	93.6928
1434.78	52.136	69.9234	61.6626	56.8216	93.8824
1436.71	53.1338	68.0436	60.9633	56.3616	94.0888
1438.64	54.5214	66.1758	60.2609	55.983	94.2582
1440.57	55.9995	64.2726	59.7087	55.6995	94.3945
1442.49	57.2898	62.1695	59.275	55.545	94.5305
1444.42	58.2467	59.338	58.9065	55.5008	94.683
1446.35	58.9054	55.6176	58.5934	55.5446	94.8523
1448.28	59.1153	51.1865	58.2333	55.6401	95.0367
1450.21	58.8309	46.4581	57.6158	55.7222	95.2206
1452.13	58.0726	42.0116	56.707	55.7015	95.3714
1454.06	57.1184	38.5936	55.6434	55.7033	95.4899
1455.99	56.2707	36.5938	54.8034	55.7933	95.5791
1457.92	55.7756	36.1339	54.3579	56.0083	95.643
1459.85	55.532	36.3528	54.2823	56.2994	95.7321
1461.78	55.2569	36.0992	54.2972	56.5681	95.8314
1463.71	54.8543	35.3525	54.2133	56.7671	95.937
1465.63	54.8465	35.2604	54.4132	57.2386	96.0425
1467.56	56.1664	37.4221	56.0686	58.4035	96.1433
1469.49	60.511	43.927	60.19	60.9436	96.2611
1471.42	67.478	53.502	66.9565	64.5989	96.3771
1473.35	75.5549	63.6549	73.9711	68.8068	96.495
1475.28	82.8325	72.2869	79.4963	72.8257	96.6331
1477.2	88.0277	78.3047	83.0182	76.2364	96.762
1479.13	90.9344	81.7459	85.8441	79.0627	96.8839
1481.06	92.8979	84.209	88.0528	81.7931	97.0001
1482.99	94.2075	85.739	89.894	84.374	97.0759
1484.92	95.2245	86.5954	91.4026	86.8472	97.124
1486.85	95.9977	86.6518	92.6688	89.0773	97.1662
1488.78	96.6198	86.1304	93.579	91.0205	97.2064
1490.7	97.0971	85.2534	94.1603	92.5985	97.249
1492.63	97.4615	84.2875	94.5674	93.8086	97.307
1494.56	97.6503	83.3192	94.9699	94.6587	97.3678
1496.49	97.6138	82.4237	95.1519	95.1017	97.4112
1498.42	97.2394	81.3838	94.989	95.1101	97.4377
1500.35	96.6152	80.3054	94.532	94.7458	97.4669
1502.28	95.7356	78.9658	94.0903	93.9644	97.4968
1504.2	94.5696	76.8816	93.6686	92.5123	97.498
1506.13	93.3719	74.2841	92.7676	90.4623	97.4903
1508.06	92.4265	71.5847	91.3941	87.8357	97.4926
1509.99	91.9694	68.8912	89.7991	84.7512	97.4654
1511.92	92.1742	66.1412	88.2294	81.5479	97.4304
1513.85	92.916	61.8622	86.4687	78.2334	97.4573
1515.78	93.7222	55.5453	84.3936	74.8833	97.5272
1517.7	94.3346	47.0768	82.2335	71.5969	97.5847
1519.63	94.6237	37.8914	79.7597	68.3901	97.6021
1521.56	94.579	30.106	77.0892	65.443	97.6051
1523.49	94.2673	25.3924	74.3937	62.8334	97.625
1525.42	93.7978	23.6296	71.9117	60.4253	97.6369
1527.35	93.2522	24.4003	69.3366	58.4572	97.6498
1529.27	92.635	25.6432	66.8122	56.7046	97.6857
1531.2	91.9644	26.693	64.4895	55.0124	97.712
1533.13	91.3335	27.5299	62.2823	53.4897	97.6896
1535.06	90.7573	28.6843	60.5294	52.1595	97.6251
1536.99	90.1693	30.5438	59.6849	50.9108	97.536
1538.92	89.7001	32.5266	59.4536	49.8469	97.4413
1540.85	89.3939	33.4139	59.4334	48.933	97.3272
1542.77	89.2963	32.4742	59.4385	48.1411	97.1656
1544.7	89.4967	29.6969	59.366	47.5536	96.9798
1546.63	89.9912	26.1212	59.067	47.2555	96.8102
1548.56	90.6049	23.1625	58.6182	47.0986	96.6135
1550.49	91.235	22.0089	58.1058	47.1509	96.4074
1552.42	91.781	22.6775	57.613	47.331	96.179
1554.34	92.1591	24.902	57.218	47.6781	95.8932
1556.27	92.2377	29.1684	56.9781	48.2619	95.5453
1558.2	92.1449	34.431	56.5803	49.0219	95.1352
1560.13	91.9215	39.5843	56.1468	49.8094	94.6929
1562.06	91.5118	44.3571	55.8955	50.6553	94.2586
1563.99	91.0088	47.9612	56.1331	51.4	93.7861
1565.91	90.1835	50.6214	56.6204	52.167	93.3474
1567.84	88.7191	53.2953	57.5156	53.0562	92.9499
1569.77	86.823	55.5339	58.6444	53.959	92.5764
1571.7	84.3731	57.187	59.8093	54.7874	92.2268
1573.63	80.5301	58.6579	60.8292	55.6966	91.9162
1575.56	75.3526	59.7957	61.9156	56.5631	91.6505
1577.49	68.1896	60.8587	62.943	57.473	91.4087
1579.41	58.5774	61.7643	63.8957	58.384	91.1758
1581.34	47.0048	62.4484	64.715	59.2455	90.9851
1583.27	35.0799	62.8414	65.56	60.0156	90.806
1585.2	24.6726	63.0435	66.3825	60.8477	90.6329
1587.13	18.3741	62.8428	67.2956	61.6574	90.4661
1589.06	16.6795	62.2865	68.1533	62.4571	90.3117
1590.98	18.5748	61.5767	68.8778	63.1895	90.1766
1592.91	22.0618	61.2998	69.2959	63.8865	90.0695
1594.84	25.8066	61.8584	69.5209	64.5193	89.9974
1596.77	29.1034	63.3824	69.6367	65.1852	89.9609
1598.7	32.0689	65.477	69.8521	65.9118	89.945
1600.63	34.7113	67.654	70.0861	66.7616	89.9611
1602.56	37.1456	69.4868	70.3261	67.6999	90.0126
1604.48	39.3708	70.989	70.4964	68.7638	90.0782
1606.41	41.4985	72.2267	70.827	69.8593	90.1478
1608.34	43.4275	73.3714	71.4266	71.0006	90.2358
1610.27	45.0091	74.3946	72.4425	72.0849	90.335
1612.2	45.9718	75.3783	73.6997	73.0932	90.4544
1614.13	46.3445	76.2981	75.1631	74.03	90.5821
1616.06	46.5493	77.1557	76.7018	74.9367	90.7119
1617.98	47.2437	77.8901	78.2758	75.7443	90.858
1619.91	49.2892	78.5975	79.7693	76.5074	91.0241
1621.84	52.7889	79.1746	81.4032	77.1177	91.1983
1623.77	57.2422	79.7134	83.0981	77.6203	91.3722
1625.7	61.9788	80.2598	84.7241	78.0876	91.5438
1627.63	66.2851	80.856	86.0763	78.5857	91.7076
1629.55	69.6814	81.4862	87.29	79.069	91.8679
1631.48	72.5221	82.3319	88.3304	79.6818	92.0871
1633.41	75.0551	83.3475	89.3688	80.433	92.3623
1635.34	77.3604	84.457	90.2952	81.3234	92.6745
1637.27	79.5426	85.54	91.0264	82.2634	92.9983
1639.2	81.5583	86.532	91.4959	83.221	93.3061
1641.12	83.2306	87.351	91.9438	84.0406	93.5664
1643.05	84.6221	88.0356	92.4014	84.8661	93.8098
1644.98	85.8262	88.588	92.7905	85.6808	94.0669
1646.91	86.7334	88.9368	92.9282	86.3585	94.3413
1648.84	87.2951	89.1151	93.0066	86.7978	94.6569
1650.77	87.5603	89.0983	93.0634	87.0392	94.966
1652.7	87.6755	88.8905	92.9666	87.0956	95.2566
1654.62	87.8087	88.6481	92.7306	87.1452	95.5062
1656.55	88.0806	88.4087	92.5967	87.2061	95.6821
1658.48	88.479	88.3061	92.6202	87.2792	95.8598
1660.41	88.8817	88.3754	92.6906	87.3019	96.0459
1662.34	89.1787	88.44	92.7001	87.2717	96.2214
1664.27	89.367	88.3548	92.5861	87.1717	96.4167
1666.19	89.3141	88.0896	92.3633	86.9977	96.5785
1668.12	89.0525	87.6589	92.0965	86.7422	96.7157
1670.05	88.6374	87.2067	91.7861	86.4367	96.8428
1671.98	88.075	86.7781	91.553	86.0931	96.9405
1673.91	87.4947	86.3482	91.3158	85.7769	97.041
1675.84	86.985	85.884	90.9985	85.5102	97.1593
1677.77	86.5148	85.3696	90.6108	85.327	97.2422
1679.69	86.1371	84.8493	90.3566	85.2303	97.316
1681.62	85.6468	84.2087	90.1723	85.1899	97.363
1683.55	85.0548	83.4512	89.6674	85.151	97.388
1685.48	84.2642	82.4676	88.8587	85.0469	97.4404
1687.41	83.1451	81.15	87.852	84.7683	97.5195
1689.34	81.7892	79.6181	86.7596	84.318	97.6017
1691.27	80.1836	77.988	85.5465	83.6455	97.6811
1693.19	77.9941	75.9381	84.2488	82.7496	97.7085
1695.12	75.7924	73.7989	82.431	81.8298	97.7367
1697.05	73.0398	71.1109	80.4719	80.8304	97.7287
1698.98	70.0946	68.0691	77.804	79.9176	97.6928
1700.91	67.3395	64.9691	74.8085	79.2393	97.6782
1702.84	64.7605	61.8224	71.5029	78.7405	97.698
1704.77	62.2535	58.599	68.3693	78.3431	97.7348
1706.69	60.3248	55.8165	64.9404	78.0379	97.7816
1708.62	58.5886	53.2542	62.0204	77.6319	97.8049
1710.55	57.7326	51.493	60.1105	77.2565	97.8042
1712.48	57.9085	50.6687	59.3225	76.9696	97.8071
1714.41	59.1451	50.7492	59.4378	76.8432	97.8262
1716.34	61.0999	51.4529	60.2664	76.9002	97.8494
1718.26	63.3679	52.5063	61.215	77.0898	97.8765
1720.19	65.516	53.6243	62.1362	77.3247	97.9134
1722.12	67.3891	54.7835	62.8256	77.5282	97.966
1724.05	68.747	55.8101	63.5108	77.5642	98.0208
1725.98	69.6911	56.7931	64.0948	77.3833	98.0823
1727.91	70.184	57.5558	64.6046	77.0091	98.1692
1729.84	70.2127	58.1245	64.9846	76.5026	98.2967
1731.76	69.9007	58.613	65.4354	75.9694	98.4135
1733.69	69.5918	59.1101	65.9464	75.569	98.5086
1735.62	69.4665	59.7863	66.5783	75.4038	98.5807
1737.55	69.7713	60.8565	67.3959	75.5593	98.6274
1739.48	70.6606	62.3475	68.6554	76.1051	98.6464
1741.4	72.1594	64.4023	70.3491	77.0506	98.6606
1743.33	74.1635	66.995	72.4507	78.3357	98.6835
1745.26	76.5764	69.8934	74.7944	79.8764	98.7287
1747.19	79.1089	72.9932	77.3129	81.5443	98.7695
1749.12	81.5778	76.082	79.7845	83.205	98.795
1751.05	83.794	78.8372	82.0676	84.713	98.7873
1752.98	85.7438	81.2074	83.993	86.032	98.7679
1754.9	87.4092	83.1788	85.6418	87.1704	98.7728
1756.83	88.75	84.7571	87.0559	88.105	98.8227
1758.76	89.7749	86.096	88.1947	88.9061	98.9078
1760.69	90.5583	87.2129	89.0793	89.5936	99.0016
1762.62	91.1322	88.1001	89.8222	90.1671	99.0828
1764.55	91.5943	88.858	90.4993	90.6763	99.125
1766.47	92.0575	89.5476	91.1094	91.1704	99.1299
1768.4	92.4823	90.1724	91.717	91.6034	99.1396
1770.33	92.9039	90.7954	92.2804	92.0243	99.1419
1772.26	93.3348	91.343	92.7614	92.4064	99.1441
1774.19	93.7515	91.8398	93.1538	92.7475	99.146
1776.12	94.1476	92.298	93.5428	93.0572	99.1557
1778.05	94.5387	92.7511	93.9669	93.369	99.1779
1779.97	94.8189	93.1679	94.4137	93.63	99.2173
1781.9	95.0095	93.5768	94.7691	93.8816	99.2805
1783.83	95.1641	93.9181	95.0012	94.1219	99.345
1785.76	95.3373	94.2308	95.1756	94.377	99.3651
1787.69	95.5455	94.5373	95.4471	94.6729	99.3672
1789.62	95.806	94.8935	95.7968	95.0265	99.3519
1791.55	96.08	95.2371	96.1132	95.3579	99.3413
1793.47	96.3589	95.5962	96.3347	95.6781	99.3507
1795.4	96.6406	95.9243	96.5619	95.9747	99.373
1797.33	96.8977	96.2435	96.8343	96.2645	99.4053
1799.26	97.0787	96.5123	97.0961	96.5299	99.4365
1801.19	97.1957	96.7409	97.2651	96.7649	99.4632
1803.12	97.275	96.9055	97.3748	96.9469	99.4878
1805.05	97.3719	97.0609	97.4814	97.139	99.4926
1806.97	97.5001	97.2048	97.6547	97.3462	99.487
1808.9	97.6756	97.3956	97.853	97.5706	99.4768
1810.83	97.8702	97.5746	98.033	97.7718	99.4555
1812.76	98.0332	97.7204	98.1266	97.9303	99.4462
1814.69	98.1241	97.8009	98.165	98.0253	99.4534
1816.62	98.1635	97.8561	98.1966	98.1228	99.4818
1818.54	98.1753	97.8881	98.2787	98.2369	99.5188
1820.47	98.1924	97.9487	98.3954	98.3738	99.5512
1822.4	98.222	97.9932	98.5168	98.501	99.5602
1824.33	98.2917	98.0495	98.5946	98.6328	99.5449
1826.26	98.37	98.0925	98.6923	98.7277	99.5368
1828.19	98.4593	98.1419	98.7743	98.8085	99.536
1830.12	98.5561	98.1708	98.8311	98.8868	99.5329
1832.04	98.6249	98.1816	98.8401	98.9665	99.5352
1833.97	98.6475	98.1248	98.8737	99.0054	99.5612
1835.9	98.6579	98.0615	98.8962	99.0351	99.6055
1837.83	98.65	98.0156	98.9135	99.0675	99.6341
1839.76	98.6487	98.111	98.9784	99.1348	99.6737
1841.69	98.6666	98.2164	99.0667	99.2144	99.7129
1843.61	98.7069	98.3234	99.0878	99.3047	99.7219
1845.54	98.7409	98.3777	99.0483	99.3339	99.7117
1847.47	98.7773	98.3948	98.9974	99.3314	99.6866
1849.4	98.8179	98.3963	99.0237	99.3444	99.6753
1851.33	98.8673	98.4423	99.1174	99.4008	99.67
1853.26	98.8977	98.4719	99.2406	99.4459	99.6673
1855.18	98.8905	98.499	99.2521	99.4928	99.6878
1857.11	98.8215	98.4894	99.1977	99.4917	99.6898
1859.04	98.7592	98.4812	99.1467	99.4808	99.6868
1860.97	98.7518	98.5109	99.1647	99.4865	99.6898
1862.9	98.8387	98.6083	99.2335	99.5383	99.6725
1864.83	98.936	98.6728	99.3529	99.5765	99.6539
1866.76	98.9951	98.6948	99.4021	99.5947	99.6312
1868.68	98.9742	98.6423	99.3162	99.5783	99.6222
1870.61	98.9358	98.5825	99.1766	99.56	99.6275
1872.54	98.9078	98.5625	99.1557	99.5438	99.6336
1874.47	98.911	98.5995	99.2282	99.5382	99.6491
1876.4	98.8959	98.6192	99.2676	99.5068	99.657
1878.33	98.8596	98.6325	99.2094	99.4789	99.6466
1880.26	98.8265	98.6181	99.1669	99.4586	99.6469
1882.18	98.8486	98.609	99.1721	99.4845	99.6412
1884.11	98.9205	98.5961	99.2212	99.5425	99.6244
1886.04	98.9957	98.5626	99.2513	99.5774	99.6093
1887.97	99.0281	98.4728	99.2408	99.5392	99.5904
1889.9	99.0233	98.3836	99.1507	99.4892	99.5687
1891.83	98.9696	98.3077	99.0676	99.4324	99.5468
1893.75	98.916	98.2819	99.0373	99.3992	99.5307
1895.68	98.8864	98.271	99.0598	99.3871	99.5328
1897.61	98.8636	98.2514	99.0722	99.3776	99.5296
1899.54	98.8478	98.1887	99.063	99.3404	99.5131
1901.47	98.8726	98.1314	99.0601	99.3666	99.5066
1903.4	98.9181	98.0938	99.0793	99.3985	99.5067
1905.33	98.9826	98.1224	99.1088	99.4311	99.521
1907.25	99.0234	98.1683	99.1316	99.4423	99.5454
1909.18	99.0129	98.2206	99.113	99.441	99.5582
1911.11	98.9811	98.243	99.1013	99.432	99.5447
1913.04	98.9799	98.2652	99.1327	99.467	99.534
1914.97	98.9755	98.2895	99.2235	99.5156	99.5316
1916.9	98.986	98.3343	99.2393	99.5786	99.513
1918.82	98.9745	98.3346	99.1955	99.615	99.5093
1920.75	98.9497	98.3029	99.1459	99.6208	99.5254
1922.68	98.9534	98.2458	99.1728	99.6001	99.5427
1924.61	98.9955	98.2231	99.2321	99.5981	99.5522
1926.54	99.0143	98.2279	99.2985	99.6047	99.5427
1928.47	99.0292	98.2608	99.32	99.6402	99.5407
1930.39	99.0069	98.2667	99.2954	99.6751	99.5396
1932.32	98.9538	98.2599	99.2572	99.7193	99.5136
1934.25	98.9019	98.2378	99.2706	99.7404	99.5003
1936.18	98.898	98.2594	99.3321	99.7664	99.5023
1938.11	98.9264	98.2847	99.4072	99.7821	99.5134
1940.04	98.9838	98.3093	99.4135	99.791	99.5296
1941.97	99.0391	98.3239	99.3775	99.7996	99.5449
1943.89	99.0532	98.3304	99.3492	99.8338	99.5556
1945.82	99.0277	98.3153	99.3708	99.8577	99.5618
1947.75	99.0022	98.3321	99.3855	99.8999	99.5654
1949.68	98.9539	98.3419	99.3898	99.9283	99.5803
1951.61	98.9031	98.3474	99.4032	99.9334	99.6039
1953.54	98.8707	98.3372	99.4243	99.9195	99.6176
1955.46	98.8633	98.3396	99.4213	99.932	99.6149
1957.39	98.8972	98.3565	99.4523	99.9542	99.6088
1959.32	98.9701	98.3966	99.5073	100.001	99.613
1961.25	99.0115	98.4116	99.5341	100.032	99.6223
1963.18	99.0184	98.4144	99.4769	100.058	99.635
1965.11	99.0049	98.4012	99.4421	100.067	99.6512
1967.04	98.9825	98.44	99.4795	100.093	99.6598
1968.96	98.966	98.5019	99.5752	100.116	99.6633
1970.89	98.973	98.5592	99.6424	100.142	99.651
1972.82	98.9634	98.5624	99.6637	100.139	99.6495
1974.75	98.9429	98.543	99.624	100.126	99.656
1976.68	98.9362	98.5339	99.5669	100.121	99.6455
1978.61	98.9509	98.5708	99.5616	100.152	99.6357
1980.54	98.9753	98.624	99.6446	100.189	99.6299
1982.46	99.0069	98.6689	99.7011	100.238	99.6401
1984.39	99.015	98.6771	99.6895	100.262	99.6707
1986.32	99.0043	98.6806	99.6506	100.269	99.6907
1988.25	98.9713	98.6792	99.6661	100.272	99.722
1990.18	98.9422	98.7107	99.6738	100.285	99.7417
1992.11	98.9429	98.7621	99.6867	100.309	99.7396
1994.04	98.9715	98.8139	99.7099	100.357	99.7182
1995.96	99.0051	98.8496	99.7543	100.383	99.6848
1997.89	99.051	98.9108	99.775	100.411	99.682
1999.82	99.0685	98.9523	99.7939	100.422	99.7141
2001.75	99.0526	98.9783	99.8083	100.406	99.7407
2003.68	99.0236	98.9894	99.829	100.388	99.756
2005.61	98.9939	98.9844	99.8337	100.39	99.7505
2007.53	98.9518	98.958	99.817	100.384	99.7393
2009.46	98.9174	98.9585	99.7824	100.401	99.7072
2011.39	98.8941	98.9331	99.7626	100.415	99.6712
2013.32	98.8765	98.883	99.7366	100.415	99.6553
2015.25	98.8535	98.8387	99.71	100.399	99.6501
2017.18	98.8347	98.8229	99.7079	100.376	99.6326
2019.11	98.8115	98.8239	99.7315	100.342	99.6044
2021.03	98.7923	98.8685	99.7261	100.328	99.5793
2022.96	98.7661	98.8955	99.7063	100.302	99.5696
2024.89	98.7239	98.8992	99.6857	100.285	99.5679
2026.82	98.6549	98.8899	99.6615	100.266	99.5669
2028.75	98.5996	98.8978	99.6296	100.254	99.5631
2030.67	98.5704	98.9115	99.6434	100.243	99.5472
2032.6	98.5905	98.9569	99.6612	100.252	99.5295
2034.53	98.632	98.9928	99.6819	100.264	99.5185
2036.46	98.6484	99.0123	99.6841	100.286	99.5092
2038.39	98.6344	99.027	99.689	100.294	99.4907
2040.32	98.6162	99.069	99.6805	100.29	99.4879
2042.25	98.594	99.1128	99.6835	100.272	99.4996
2044.17	98.5975	99.1813	99.6833	100.278	99.4966
2046.1	98.6134	99.2329	99.6771	100.285	99.468
2048.03	98.6179	99.2449	99.6708	100.29	99.4321
2049.96	98.6172	99.2327	99.6773	100.294	99.4176
2051.89	98.625	99.2387	99.6805	100.305	99.4064
2053.82	98.6352	99.2446	99.7057	100.314	99.4
2055.74	98.6407	99.2674	99.7519	100.322	99.4127
2057.67	98.6206	99.2785	99.781	100.302	99.4237
2059.6	98.5941	99.2819	99.7561	100.28	99.4221
2061.53	98.5733	99.2911	99.7425	100.281	99.4069
2063.46	98.5672	99.3376	99.7578	100.311	99.3864
2065.39	98.5673	99.3759	99.8063	100.335	99.3827
2067.32	98.569	99.3908	99.8282	100.335	99.3781
2069.24	98.561	99.386	99.8188	100.312	99.3755
2071.17	98.5727	99.4079	99.7903	100.303	99.3806
2073.1	98.5868	99.4345	99.8083	100.301	99.3846
2075.03	98.5838	99.4803	99.8353	100.302	99.3982
2076.96	98.5684	99.518	99.8233	100.291	99.3999
2078.89	98.5476	99.5235	99.7793	100.281	99.3863
2080.82	98.5199	99.4948	99.7645	100.275	99.3757
2082.74	98.5054	99.4821	99.8068	100.288	99.3701
2084.67	98.4981	99.4742	99.862	100.305	99.3568
2086.6	98.5158	99.5035	99.8451	100.327	99.3625
2088.53	98.5586	99.55	99.8102	100.333	99.3905
2090.46	98.5894	99.5956	99.8248	100.32	99.4326
2092.39	98.591	99.6304	99.8635	100.289	99.4708
2094.32	98.5795	99.6727	99.8558	100.276	99.4997
2096.24	98.5607	99.6966	99.8502	100.278	99.513
2098.17	98.5401	99.7155	99.8485	100.297	99.511
2100.1	98.5086	99.699	99.8421	100.308	99.4967
2102.03	98.4756	99.6816	99.8503	100.307	99.4762
2103.96	98.4586	99.6829	99.9193	100.295	99.4595
2105.89	98.4831	99.7006	99.9798	100.302	99.4621
2107.81	98.5275	99.7156	99.9926	100.304	99.4746
2109.74	98.5659	99.7336	99.9711	100.307	99.479
2111.67	98.5658	99.7205	99.9641	100.306	99.4742
2113.6	98.556	99.7093	99.976	100.3	99.4749
2115.53	98.5354	99.7056	99.9934	100.283	99.4851
2117.46	98.5314	99.7086	99.9834	100.275	99.4972
2119.39	98.5376	99.7029	99.9615	100.258	99.5137
2121.31	98.5615	99.7	99.9528	100.242	99.5378
2123.24	98.5738	99.6929	99.9682	100.216	99.5654
2125.17	98.5686	99.7083	99.9865	100.194	99.5867
2127.1	98.5672	99.7272	100.005	100.169	99.5917
2129.03	98.5799	99.7393	100.006	100.162	99.5841
2130.96	98.5911	99.7135	99.9865	100.162	99.5865
2132.88	98.6005	99.68	99.9757	100.159	99.6056
2134.81	98.5987	99.6449	99.9756	100.135	99.626
2136.74	98.6	99.6307	99.9478	100.114	99.6468
2138.67	98.6122	99.6303	99.9212	100.094	99.6617
2140.6	98.619	99.6262	99.9391	100.081	99.6714
2142.53	98.6131	99.5964	99.9821	100.065	99.6661
2144.45	98.6055	99.5679	99.9741	100.035	99.6645
2146.38	98.603	99.5287	99.9291	99.9791	99.6742
2148.31	98.6064	99.4918	99.9047	99.9246	99.6864
2150.24	98.6135	99.4658	99.9143	99.8932	99.7045
2152.17	98.6195	99.4658	99.9257	99.8929	99.7283
2154.1	98.6069	99.4673	99.9238	99.8855	99.7312
2156.03	98.5991	99.4758	99.9113	99.8641	99.721
2157.95	98.6034	99.4848	99.8823	99.8341	99.7089
2159.88	98.6041	99.4908	99.8433	99.8127	99.6943
2161.81	98.614	99.4811	99.8427	99.7952	99.6795
2163.74	98.6483	99.4822	99.8788	99.7813	99.6662
2165.67	98.6786	99.4814	99.9226	99.7506	99.653
2167.6	98.6973	99.4725	99.9321	99.7145	99.6583
2169.53	98.698	99.4525	99.922	99.6886	99.6745
2171.45	98.6836	99.4349	99.8932	99.68	99.6931
2173.38	98.6717	99.4162	99.8829	99.6667	99.7028
2175.31	98.6791	99.4278	99.9115	99.6642	99.696
2177.24	98.7008	99.4545	99.9578	99.6642	99.7
2179.17	98.7207	99.4459	99.9586	99.654	99.7126
2181.1	98.7295	99.3907	99.9194	99.6323	99.7215
2183.02	98.7413	99.34	99.8806	99.6063	99.7638
2184.95	98.7538	99.304	99.8859	99.5661	99.8169
2186.88	98.7641	99.3089	99.9186	99.5459	99.8509
2188.81	98.7625	99.3282	99.9346	99.5256	99.8421
2190.74	98.7531	99.3284	99.8987	99.5004	99.8167
2192.67	98.7425	99.3113	99.8633	99.4682	99.7858
2194.59	98.7569	99.3163	99.861	99.45	99.7639
2196.52	98.7957	99.3272	99.8928	99.4384	99.7621
2198.45	98.8512	99.3415	99.9071	99.4302	99.7823
2200.38	98.8825	99.3458	99.8953	99.3993	99.7898
2202.31	98.8909	99.3514	99.8715	99.4077	99.7852
2204.24	98.8899	99.3401	99.8695	99.4228	99.7581
2206.17	98.8935	99.3279	99.8868	99.4486	99.7283
2208.09	98.9017	99.3198	99.9274	99.4778	99.6983
2210.02	98.9236	99.3276	99.9554	99.4952	99.7014
2211.95	98.9338	99.3221	99.9454	99.4901	99.7264
2213.88	98.936	99.3065	99.9078	99.4994	99.752
2215.81	98.9391	99.2675	99.886	99.5189	99.7717
2217.74	98.9389	99.2161	99.873	99.5236	99.7916
2219.66	98.9358	99.176	99.8563	99.5113	99.802
2221.59	98.9472	99.1736	99.8425	99.5144	99.7953
2223.52	98.9685	99.2108	99.8442	99.5227	99.8025
2225.45	98.9922	99.2583	99.8668	99.5452	99.8392
2227.38	99.0013	99.3077	99.8895	99.563	99.861
2229.31	98.9918	99.3343	99.882	99.564	99.8703
2231.24	98.9685	99.3206	99.861	99.5574	99.8646
2233.16	98.9512	99.2995	99.8464	99.5652	99.8519
2235.09	98.9406	99.2738	99.8426	99.5665	99.8394
2237.02	98.9446	99.2909	99.8388	99.5779	99.8294
2238.95	98.9565	99.335	99.8493	99.579	99.832
2240.88	98.9842	99.3816	99.8479	99.5789	99.8351
2242.81	99.0114	99.3984	99.8412	99.5856	99.8295
2244.74	99.0312	99.4034	99.8177	99.5936	99.821
2246.66	99.0328	99.4021	99.7921	99.598	99.8045
2248.59	99.0208	99.3958	99.7866	99.6104	99.8032
2250.52	99.0019	99.3672	99.8232	99.6105	99.82
2252.45	99.0039	99.3467	99.8339	99.6077	99.8354
2254.38	99.0164	99.3337	99.8106	99.6025	99.837
2256.31	99.0336	99.3501	99.7721	99.6031	99.8341
2258.23	99.0466	99.3846	99.7783	99.6028	99.8445
2260.16	99.0388	99.401	99.8104	99.6082	99.866
2262.09	99.0006	99.3762	99.8143	99.5907	99.8675
2264.02	98.9542	99.3413	99.7486	99.5761	99.8744
2265.95	98.9112	99.3042	99.7123	99.5734	99.8728
2267.88	98.904	99.293	99.7582	99.586	99.8415
2269.8	98.9295	99.3064	99.8383	99.5888	99.8207
2271.73	98.9675	99.3503	99.8491	99.5918	99.8237
2273.66	98.993	99.393	99.809	99.5792	99.8281
2275.59	98.9823	99.4231	99.7693	99.5637	99.8413
2277.52	98.9433	99.4186	99.7441	99.5545	99.8365
2279.45	98.9113	99.3944	99.715	99.5633	99.8378
2281.38	98.8962	99.372	99.7219	99.5744	99.823
2283.3	98.8954	99.3534	99.7551	99.5872	99.8134
2285.23	98.8969	99.3238	99.753	99.5677	99.8158
2287.16	98.8833	99.3013	99.7085	99.5146	99.7919
2289.09	98.8549	99.2681	99.7049	99.4558	99.7443
2291.02	98.8315	99.2394	99.7129	99.4248	99.7101
2292.95	98.8178	99.221	99.7053	99.4174	99.7043
2294.88	98.8077	99.2007	99.6935	99.4296	99.7311
2296.8	98.7968	99.1609	99.7017	99.4431	99.764
2298.73	98.7921	99.1424	99.7053	99.468	99.8113
2300.66	98.7772	99.1307	99.7211	99.5012	99.8455
2302.59	98.7546	99.1272	99.755	99.5365	99.8514
2304.52	98.7273	99.11	99.7593	99.5372	99.8478
2306.45	98.7049	99.0893	99.6987	99.4989	99.8407
2308.38	98.6928	99.0629	99.6226	99.4506	99.8517
2310.3	98.7033	99.0617	99.6017	99.4187	99.8613
2312.23	98.7386	99.0769	99.612	99.3962	99.847
2314.16	98.7782	99.1037	99.6347	99.3989	99.8262
2316.09	98.8075	99.1114	99.6902	99.4126	99.8167
2318.02	98.8329	99.1107	99.7682	99.4213	99.8175
2319.95	98.8357	99.1113	99.8029	99.4142	99.8133
2321.87	98.8108	99.0975	99.8169	99.4123	99.8163
2323.8	98.7856	99.0743	99.8425	99.3941	99.8136
2325.73	98.768	99.0745	99.8276	99.3705	99.8251
2327.66	98.7437	99.08	99.7678	99.3391	99.8266
2329.59	98.7337	99.0918	99.7177	99.3369	99.8273
2331.52	98.7071	99.1002	99.7634	99.3293	99.8474
2333.45	98.663	99.0618	99.8695	99.3393	99.8779
2335.37	98.6512	99.0077	99.9326	99.3652	99.8988
2337.3	98.6972	99.0062	99.903	99.3992	99.938
2339.23	98.7391	99.0358	99.8785	99.3895	99.9463
2341.16	98.7692	99.0597	99.8846	99.4045	99.9582
2343.09	98.7529	99.0617	99.9088	99.3813	99.9507
2345.01	98.702	99.0397	99.895	99.3538	99.9262
2346.94	98.6677	99.0061	99.8878	99.3354	99.8916
2348.87	98.672	99.0022	99.8717	99.3411	99.872
2350.8	98.6387	98.9944	99.8745	99.3157	99.84
2352.73	98.6116	98.9913	99.8416	99.3121	99.8336
2354.66	98.6136	99.0057	99.7959	99.2984	99.8278
2356.59	98.6151	99.0283	99.7783	99.2842	99.8349
2358.51	98.6371	99.0336	99.7825	99.2662	99.8198
2360.44	98.7025	99.0721	99.8097	99.2981	99.8171
2362.37	98.7218	99.0967	99.8472	99.3064	99.8165
2364.3	98.7646	99.1272	99.8234	99.3127	99.798
2366.23	98.8198	99.1804	99.7891	99.3249	99.7634
2368.16	98.8166	99.2108	99.8343	99.3233	99.7701
2370.09	98.7962	99.2007	99.8839	99.3019	99.8007
2372.01	98.8056	99.2176	99.8279	99.3115	99.8222
2373.94	98.7958	99.2272	99.7671	99.2979	99.8072
2375.87	98.8154	99.2314	99.7923	99.29	99.81
2377.8	98.8247	99.2334	99.8506	99.2871	99.8313
2379.73	98.7968	99.2138	99.8379	99.2809	99.8323
2381.66	98.7624	99.1755	99.7574	99.2504	99.8253
2383.59	98.7445	99.1556	99.6805	99.2235	99.8353
2385.51	98.7333	99.1399	99.7001	99.2034	99.833
2387.44	98.7446	99.1277	99.7798	99.1956	99.7935
2389.37	98.7563	99.0907	99.8277	99.1834	99.732
2391.3	98.7489	99.0284	99.7929	99.1701	99.6925
2393.23	98.7314	98.9649	99.7178	99.1495	99.6856
2395.16	98.7081	98.9218	99.675	99.1387	99.6918
2397.08	98.6886	98.8851	99.6727	99.149	99.6859
2399.01	98.6863	98.8486	99.6816	99.1716	99.6819
2400.94	98.6763	98.8028	99.6802	99.1782	99.6737
2402.87	98.6577	98.7717	99.6412	99.175	99.64
2404.8	98.6525	98.7673	99.6147	99.1622	99.5888
2406.73	98.6645	98.8154	99.6296	99.1519	99.5566
2408.66	98.6917	98.9016	99.6624	99.1592	99.5166
2410.58	98.7169	98.9787	99.6566	99.1835	99.4861
2412.51	98.707	99.0244	99.6221	99.1991	99.4902
2414.44	98.6844	99.0572	99.6151	99.2186	99.5263
2416.37	98.6665	99.0639	99.6722	99.2308	99.5732
2418.3	98.6659	99.0875	99.7498	99.2417	99.5979
2420.23	98.6908	99.1343	99.7586	99.2499	99.6068
2422.15	98.7356	99.1726	99.7193	99.2576	99.59
2424.08	98.7928	99.1878	99.7149	99.2665	99.534
2426.01	98.8179	99.1879	99.736	99.2734	99.4724
2427.94	98.8036	99.1737	99.7148	99.2699	99.4333
2429.87	98.77	99.1661	99.6741	99.2691	99.4257
2431.8	98.727	99.1483	99.6617	99.2649	99.4318
2433.72	98.706	99.1166	99.65	99.2732	99.4539
2435.65	98.7098	99.0727	99.6358	99.2893	99.4867
2437.58	98.7047	99.0239	99.6341	99.2885	99.5021
2439.51	98.7031	98.9909	99.65	99.2723	99.5071
2441.44	98.7144	98.9851	99.6619	99.2628	99.5122
2443.37	98.7116	98.988	99.6436	99.2483	99.5063
2445.3	98.7044	98.98	99.5962	99.2526	99.4995
2447.22	98.6932	98.9643	99.5626	99.2651	99.4906
2449.15	98.6792	98.9344	99.5706	99.2728	99.4799
2451.08	98.6843	98.8933	99.5671	99.2717	99.4506
2453.01	98.6977	98.855	99.5473	99.2674	99.4286
2454.94	98.6946	98.8127	99.5252	99.2373	99.4165
2456.87	98.6911	98.7673	99.4919	99.203	99.392
2458.8	98.6978	98.7326	99.4698	99.1774	99.3618
2460.72	98.7095	98.7022	99.4649	99.1623	99.3429
2462.65	98.7263	98.6626	99.47	99.1433	99.3299
2464.58	98.7345	98.6261	99.4665	99.1206	99.2924
2466.51	98.7138	98.5685	99.4349	99.0735	99.233
2468.44	98.684	98.5073	99.3713	99.0319	99.2117
2470.37	98.6525	98.4336	99.3235	99.0074	99.2191
2472.29	98.6165	98.3476	99.2908	98.9807	99.2325
2474.22	98.5881	98.2481	99.2613	98.9465	99.2591
2476.15	98.5836	98.1479	99.2334	98.9295	99.302
2478.08	98.5747	98.0358	99.2412	98.9046	99.3457
2480.01	98.5608	97.9339	99.2036	98.8721	99.3598
2481.94	98.5532	97.8535	99.142	98.8275	99.354
2483.86	98.5417	97.7921	99.0993	98.7685	99.3829
2485.79	98.5118	97.7317	99.0807	98.6995	99.4209
2487.72	98.4837	97.6709	99.049	98.6645	99.432
2489.65	98.4585	97.6091	99.0214	98.6529	99.4193
2491.58	98.4585	97.5738	99.022	98.6464	99.4003
2493.51	98.4979	97.5673	99.0119	98.6321	99.3762
2495.44	98.5408	97.5646	98.9852	98.6107	99.3646
2497.36	98.5363	97.532	98.9831	98.5764	99.38
2499.29	98.5025	97.4724	98.9759	98.5577	99.4249
2501.22	98.4754	97.4087	98.915	98.5445	99.4831
2503.15	98.4601	97.3676	98.8393	98.5375	99.5243
2505.08	98.4657	97.3467	98.8197	98.5285	99.5413
2507.01	98.4745	97.3512	98.8066	98.5128	99.5463
2508.93	98.4622	97.3586	98.7573	98.4903	99.5452
2510.86	98.4366	97.3403	98.7078	98.4721	99.5462
2512.79	98.4196	97.3019	98.6821	98.4463	99.5356
2514.72	98.4044	97.2424	98.6594	98.4185	99.498
2516.65	98.3974	97.1653	98.636	98.3997	99.4769
2518.58	98.3867	97.0904	98.6157	98.3916	99.471
2520.51	98.3563	97.0144	98.5742	98.3782	99.474
2522.43	98.2978	96.9299	98.5167	98.3533	99.5027
2524.36	98.2305	96.8478	98.443	98.3257	99.5399
2526.29	98.1868	96.778	98.3936	98.3105	99.5667
2528.22	98.1714	96.733	98.3721	98.3132	99.5535
2530.15	98.168	96.7065	98.3894	98.3387	99.5066
2532.08	98.1592	96.6774	98.4098	98.3539	99.4695
2534.01	98.151	96.6513	98.3674	98.342	99.4415
2535.93	98.1396	96.6124	98.2697	98.3046	99.4238
2537.86	98.1384	96.5788	98.1834	98.2789	99.4121
2539.79	98.1261	96.5473	98.1732	98.2641	99.4
2541.72	98.0873	96.5189	98.1568	98.2634	99.3989
2543.65	98.0337	96.5137	98.1359	98.27	99.3903
2545.58	97.9893	96.5415	98.1151	98.2916	99.3753
2547.5	97.9669	96.5737	98.1	98.3039	99.3507
2549.43	97.9796	96.616	98.0677	98.3241	99.3191
2551.36	98.003	96.6364	98.0358	98.3505	99.282
2553.29	98.0122	96.6163	98.0237	98.3725	99.2398
2555.22	97.999	96.5637	98.0118	98.3762	99.2024
2557.15	97.962	96.5038	97.9675	98.3705	99.1988
2559.07	97.9122	96.4469	97.9203	98.346	99.2139
2561	97.859	96.4099	97.9089	98.3214	99.2228
2562.93	97.8106	96.4044	97.9016	98.3156	99.2041
2564.86	97.7569	96.3894	97.8451	98.315	99.1831
2566.79	97.718	96.3292	97.7702	98.3048	99.1543
2568.72	97.7088	96.2776	97.7336	98.2893	99.1207
2570.65	97.7123	96.2568	97.7492	98.2744	99.097
2572.57	97.704	96.2446	97.7903	98.2587	99.0985
2574.5	97.6659	96.2305	97.7731	98.2142	99.1131
2576.43	97.6022	96.2245	97.6685	98.1575	99.1215
2578.36	97.541	96.2168	97.5659	98.1173	99.1197
2580.29	97.5083	96.2263	97.5348	98.0959	99.1333
2582.22	97.4932	96.2497	97.5455	98.0861	99.1598
2584.14	97.4743	96.2506	97.5251	98.0811	99.185
2586.07	97.459	96.2051	97.4721	98.06	99.1711
2588	97.4655	96.1587	97.4099	98.0384	99.1336
2589.93	97.4876	96.147	97.3735	98.0347	99.0966
2591.86	97.5193	96.1784	97.3753	98.0458	99.068
2593.79	97.5168	96.2049	97.4071	98.0344	99.024
2595.72	97.4701	96.2073	97.4034	97.9993	98.9831
2597.64	97.4406	96.1934	97.3386	97.9597	98.9908
2599.57	97.4198	96.1468	97.2525	97.9214	99.0284
2601.5	97.3906	96.0802	97.1716	97.889	99.0524
2603.43	97.3654	96.0198	97.1161	97.8645	99.0709
2605.36	97.3388	95.957	97.0876	97.8309	99.1153
2607.29	97.3197	95.9128	97.0839	97.7959	99.1698
2609.22	97.3144	95.9001	97.0862	97.7703	99.1722
2611.14	97.3078	95.907	97.0854	97.7572	99.1579
2613.07	97.294	95.9066	97.0687	97.7551	99.1633
2615	97.2686	95.8745	97.016	97.7411	99.1806
2616.93	97.2356	95.8214	96.9393	97.7062	99.1881
2618.86	97.196	95.764	96.8451	97.6691	99.1776
2620.79	97.1328	95.7022	96.7739	97.6272	99.1797
2622.72	97.0826	95.6541	96.7417	97.5911	99.173
2624.64	97.07	95.6038	96.7298	97.5671	99.1555
2626.57	97.0639	95.5695	96.7072	97.5283	99.1446
2628.5	97.0469	95.5479	96.6801	97.475	99.1232
2630.43	97.0199	95.5207	96.656	97.4431	99.1195
2632.36	96.9818	95.5042	96.639	97.4342	99.1312
2634.28	96.9468	95.4738	96.6184	97.4421	99.1454
2636.21	96.9275	95.4237	96.5833	97.4426	99.1707
2638.14	96.9182	95.4163	96.5503	97.4203	99.2052
2640.07	96.9039	95.4171	96.5338	97.3785	99.2344
2642	96.897	95.3992	96.4956	97.3484	99.2268
2643.93	96.8966	95.3858	96.461	97.3334	99.1907
2645.86	96.8914	95.3656	96.4626	97.3329	99.1961
2647.78	96.874	95.3553	96.4723	97.3308	99.2266
2649.71	96.8401	95.3811	96.4456	97.3206	99.245
2651.64	96.7787	95.4199	96.4219	97.2847	99.2716
2653.57	96.7182	95.4877	96.3873	97.2458	99.3177
2655.5	96.6616	95.5461	96.3617	97.2099	99.3334
2657.43	96.614	95.5787	96.3424	97.1784	99.3186
2659.36	96.6036	95.5979	96.3392	97.1459	99.3088
2661.28	96.6385	95.6204	96.296	97.1189	99.3327
2663.21	96.6741	95.6498	96.2615	97.082	99.3814
2665.14	96.6745	95.701	96.2327	97.0331	99.4214
2667.07	96.6273	95.7239	96.2026	96.9757	99.4508
2669	96.552	95.7135	96.1637	96.9267	99.4899
2670.93	96.4939	95.6967	96.1547	96.9067	99.5207
2672.86	96.5012	95.7165	96.1872	96.9275	99.5238
2674.78	96.5507	95.7627	96.2189	96.9599	99.5017
2676.71	96.6045	95.8424	96.2353	96.9882	99.4689
2678.64	96.665	95.9355	96.2375	97.0043	99.4231
2680.57	96.7228	95.9997	96.2481	97.0188	99.3579
2682.5	96.7739	96.0562	96.2828	97.054	99.3013
2684.43	96.8508	96.1734	96.3668	97.1293	99.3034
2686.35	96.9557	96.3525	96.4589	97.226	99.3731
2688.28	97.0821	96.5865	96.5474	97.3443	99.4488
2690.21	97.2379	96.8436	96.6832	97.467	99.4906
2692.14	97.3623	97.0354	96.8521	97.5622	99.5034
2694.07	97.4565	97.1659	96.9722	97.6452	99.4844
2696	97.5456	97.3	97.0222	97.7483	99.4545
2697.93	97.6205	97.4454	97.0763	97.8662	99.4484
2699.85	97.6946	97.5899	97.1565	97.9865	99.4644
2701.78	97.7779	97.7178	97.2042	98.0956	99.4782
2703.71	97.8292	97.7974	97.2382	98.1517	99.4581
2705.64	97.8577	97.8346	97.3004	98.169	99.4035
2707.57	97.88	97.8383	97.3835	98.1833	99.3409
2709.5	97.8814	97.8005	97.4167	98.1941	99.312
2711.42	97.865	97.7655	97.4071	98.2099	99.3369
2713.35	97.8365	97.7618	97.4123	98.2176	99.3659
2715.28	97.7933	97.7769	97.4155	98.2053	99.3767
2717.21	97.7427	97.7798	97.3882	98.1833	99.3545
2719.14	97.7267	97.7606	97.3337	98.1773	99.3072
2721.07	97.7216	97.7256	97.3131	98.1486	99.2659
2722.99	97.6942	97.6681	97.2841	98.0995	99.239
2724.92	97.6558	97.5958	97.2271	98.0442	99.2486
2726.85	97.6019	97.5092	97.1651	98.0104	99.2769
2728.78	97.558	97.4298	97.1479	98.0161	99.2802
2730.71	97.5688	97.4186	97.195	98.0781	99.2816
2732.64	97.6121	97.495	97.28	98.1532	99.3038
2734.57	97.693	97.6377	97.3462	98.2339	99.3012
2736.49	97.8213	97.8136	97.3667	98.341	99.2583
2738.42	97.9673	97.9921	97.4134	98.4722	99.2135
2740.35	98.0736	98.1593	97.4988	98.6188	99.1846
2742.28	98.1124	98.3011	97.5756	98.7569	99.162
2744.21	98.1105	98.4023	97.5978	98.8678	99.1611
2746.14	98.1164	98.4805	97.5949	98.9659	99.1825
2748.07	98.1427	98.5557	97.6349	99.0483	99.2072
2749.99	98.1985	98.6293	97.7499	99.1213	99.2204
2751.92	98.2565	98.6998	97.8486	99.1923	99.2014
2753.85	98.2859	98.7703	97.8535	99.2606	99.178
2755.78	98.3051	98.817	97.8316	99.3144	99.1486
2757.71	98.3361	98.8546	97.8506	99.3796	99.1435
2759.64	98.3567	98.8992	97.8986	99.4509	99.1418
2761.56	98.3769	98.9275	97.9425	99.5161	99.1366
2763.49	98.4037	98.9176	97.9699	99.5714	99.1027
2765.42	98.4008	98.88	97.9768	99.6052	99.0732
2767.35	98.3737	98.8133	97.9618	99.653	99.0466
2769.28	98.3523	98.7563	97.9171	99.6927	99.006
2771.21	98.3029	98.6978	97.8533	99.7269	98.9763
2773.14	98.2395	98.6215	97.7986	99.7554	98.9863
2775.06	98.1676	98.5048	97.7705	99.7772	99.0007
2776.99	98.0625	98.3374	97.7359	99.7774	99.004
2778.92	97.9317	98.1262	97.6425	99.7456	98.9809
2780.85	97.7906	97.8794	97.486	99.6935	98.9556
2782.78	97.6255	97.5981	97.3448	99.6018	98.9453
2784.71	97.4475	97.3016	97.2695	99.4913	98.9339
2786.63	97.252	96.9926	97.1317	99.3801	98.9278
2788.56	97.0505	96.6843	96.889	99.2778	98.9249
2790.49	96.8487	96.3873	96.6408	99.1771	98.9238
2792.42	96.613	96.0704	96.494	99.0615	98.9019
2794.35	96.3345	95.7176	96.3667	98.8925	98.8759
2796.28	96.0427	95.3073	96.2006	98.6618	98.8482
2798.2	95.7354	94.8373	96.0002	98.4026	98.8059
2800.13	95.4271	94.3468	95.785	98.1411	98.8038
2802.06	95.1331	93.8522	95.5508	97.89	98.8264
2803.99	94.8218	93.3448	95.3091	97.6476	98.8386
2805.92	94.4768	92.813	95.038	97.4074	98.8518
2807.85	94.1061	92.2322	94.7288	97.1395	98.8473
2809.78	93.6926	91.5789	94.391	96.827	98.808
2811.7	93.2052	90.863	94.0412	96.4582	98.7352
2813.63	92.669	90.0667	93.6448	96.0358	98.6438
2815.56	92.0783	89.1517	93.2096	95.5646	98.6473
2817.49	91.4016	88.0796	92.7201	95.0362	98.7001
2819.42	90.58	86.8105	92.1213	94.4	98.7523
2821.35	89.5542	85.2845	91.3386	93.6127	98.8026
2823.28	88.307	83.4543	90.3665	92.6579	98.8251
2825.2	86.8628	81.2927	89.2579	91.5207	98.7985
2827.13	85.234	78.7577	88.0451	90.1768	98.7551
2829.06	83.4248	75.8465	86.6613	88.6106	98.6942
2830.99	81.4039	72.5444	84.9808	86.7665	98.6643
2832.92	79.09	68.7868	82.9472	84.564	98.6427
2834.85	76.3547	64.3522	80.5609	81.8796	98.5987
2836.77	72.9292	58.9005	77.6959	78.5173	98.5261
2838.7	68.4489	52.1646	74.0547	74.2902	98.4279
2840.63	62.5953	44.3015	69.3135	69.1296	98.3369
2842.56	55.3738	36.0634	63.3764	63.2187	98.2685
2844.49	47.3302	28.5798	56.6212	57.008	98.1891
2846.42	39.4679	22.8027	49.7685	51.1001	98.1081
2848.34	32.8715	19.1292	43.5797	46.0861	98.0286
2850.27	28.3033	17.4276	38.6951	42.4072	97.9604
2852.2	26.0239	17.3165	35.6155	40.2452	97.916
2854.13	25.8178	18.4055	34.5478	39.6159	97.8836
2856.06	27.2824	20.3803	35.3788	40.3645	97.8445
2857.99	30.0635	22.9652	37.7092	42.2315	97.8298
2859.92	33.7754	25.8475	41.078	44.8768	97.8345
2861.84	37.9248	28.7427	44.9742	47.905	97.839
2863.77	41.9791	31.4545	48.8147	50.8721	97.8508
2865.7	45.3382	33.7943	51.9175	53.3654	97.8745
2867.63	47.6281	35.6054	53.9288	55.1659	97.8618
2869.56	49.0735	36.9586	55.1476	56.4676	97.8408
2871.49	50.3004	38.2427	56.2988	57.7048	97.8237
2873.41	51.848	39.8644	57.9421	59.2303	97.8373
2875.34	53.8353	41.8677	60.0231	61.0816	97.8429
2877.27	55.8914	43.8319	62.02	62.9533	97.8481
2879.2	57.4378	45.2373	63.4111	64.3728	97.8714
2881.13	58.1303	45.8707	63.9995	65.1081	97.86
2883.06	57.9914	45.8323	63.852	65.1392	97.7701
2884.99	57.1705	45.3075	63.1119	64.5483	97.7152
2886.91	55.8124	44.3693	61.9308	63.4638	97.7265
2888.84	54.0802	42.9575	60.4016	62.0382	97.7195
2890.77	52.0951	41.1363	58.5618	60.3864	97.6743
2892.7	49.9599	39.0727	56.578	58.663	97.6483
2894.63	47.7838	36.8705	54.6162	56.9516	97.6272
2896.56	45.5962	34.609	52.7145	55.2664	97.5738
2898.49	43.3824	32.3619	50.8123	53.5836	97.5093
2900.41	41.1345	30.1781	48.8839	51.8858	97.4352
2902.34	38.8366	28.0356	46.8793	50.1668	97.3595
2904.27	36.4465	25.8733	44.756	48.4236	97.2992
2906.2	33.9344	23.6418	42.5267	46.6171	97.2822
2908.13	31.2502	21.3334	40.1798	44.6746	97.284
2910.06	28.3761	19.0286	37.6866	42.5466	97.2644
2911.99	25.3822	16.8791	35.0139	40.2532	97.2596
2913.91	22.4314	15.0292	32.1683	37.8462	97.2802
2915.84	19.697	13.6111	29.2408	35.4563	97.2566
2917.77	17.3792	12.6102	26.4862	33.2544	97.2283
2919.7	15.6002	11.9225	24.2512	31.3986	97.2555
2921.63	14.4119	11.5389	22.674	30.0223	97.3216
2923.55	13.8038	11.5017	21.7251	29.1962	97.3787
2925.48	13.7241	11.8057	21.3782	28.8742	97.4405
2927.41	14.1065	12.3885	21.6159	29.015	97.5436
2929.34	14.9151	13.1402	22.3335	29.5742	97.6195
2931.27	16.1102	13.9736	23.4765	30.4935	97.6605
2933.2	17.6808	14.8751	25.0425	31.7379	97.7091
2935.13	19.6176	15.8853	26.9481	33.2638	97.7523
2937.05	21.8666	16.9972	29.0859	34.9972	97.7917
2938.98	24.3432	18.1954	31.3855	36.8779	97.8627
2940.91	26.9234	19.5577	33.7734	38.8058	97.9485
2942.84	29.4365	21.1789	36.1059	40.6677	98.0221
2944.77	31.6809	22.9832	38.1417	42.3251	98.0705
2946.7	33.4498	24.6585	39.6966	43.6268	98.1032
2948.62	34.5576	25.8002	40.6671	44.469	98.1434
2950.55	35.0051	26.2193	41.1077	44.8876	98.1801
2952.48	35.0274	26.0851	41.2135	45.0538	98.2262
2954.41	35.0016	25.835	41.3387	45.2046	98.2882
2956.34	35.2854	25.9135	41.7809	45.5428	98.2926
2958.27	36.1189	26.5623	42.659	46.1833	98.2434
2960.2	37.5658	27.8222	43.9686	47.1602	98.2095
2962.12	39.5955	29.6572	45.7251	48.4946	98.1935
2964.05	42.1617	31.9646	47.9275	50.1934	98.202
2965.98	45.1858	34.6466	50.548	52.1872	98.2193
2967.91	48.5017	37.5856	53.3991	54.3482	98.2731
2969.84	51.8915	40.6398	56.2284	56.5385	98.3663
2971.77	55.16	43.6803	58.7901	58.668	98.4907
2973.7	58.1734	46.5932	61.0722	60.6916	98.6085
2975.62	60.8937	49.2697	63.1338	62.5905	98.7125
2977.55	63.3344	51.6817	65.024	64.3489	98.8183
2979.48	65.5006	53.8293	66.7124	65.934	98.9051
2981.41	67.4109	55.724	68.1663	67.3604	98.9542
2983.34	69.1137	57.4007	69.4138	68.6705	98.9994
2985.27	70.6038	58.8803	70.5137	69.8852	99.0196
2987.2	71.8687	60.1657	71.4852	71.0094	99.0227
2989.12	72.8801	61.2392	72.2968	71.9895	98.9877
2991.05	73.609	62.0289	72.921	72.7887	98.9354
2992.98	74.0231	62.3927	73.3006	73.4206	98.9378
2994.91	74.1155	62.1748	73.4192	73.8809	98.9957
2996.84	73.8665	61.3706	73.2975	74.1932	99.0497
2998.77	73.3414	60.2258	72.9895	74.405	99.0589
3000.69	72.7053	59.2056	72.5962	74.555	99.0285
3002.62	72.1618	58.7865	72.2642	74.7074	98.9772
3004.55	71.8841	59.1838	72.1475	74.9456	98.9185
3006.48	71.9822	60.2641	72.3789	75.2938	98.8846
3008.41	72.4631	61.736	72.9188	75.7635	98.9037
3010.34	73.3019	63.362	73.6246	76.337	98.9478
3012.26	74.4455	65.0154	74.4516	77.0069	98.9706
3014.19	75.7453	66.6258	75.3685	77.738	98.9673
3016.12	77.0535	68.1273	76.2775	78.468	98.9784
3018.05	78.2748	69.4778	77.1062	79.1677	98.974
3019.98	79.3415	70.6461	77.8892	79.8154	98.9353
3021.91	80.2375	71.6506	78.5473	80.3792	98.9185
3023.84	80.9928	72.5406	79.0496	80.8903	98.9204
3025.76	81.6357	73.3197	79.4722	81.3644	98.8955
3027.69	82.1678	73.9888	79.8963	81.79	98.8439
3029.62	82.6118	74.5789	80.2779	82.1857	98.7738
3031.55	83.0156	75.1024	80.5702	82.56	98.7358
3033.48	83.3729	75.5969	80.8453	82.9162	98.7236
3035.41	83.6894	76.1045	81.1306	83.2776	98.7334
3037.34	84.0073	76.5837	81.3893	83.6182	98.7969
3039.26	84.3157	77.0353	81.5585	83.9364	98.8715
3041.19	84.5935	77.47	81.6955	84.2233	98.8958
3043.12	84.8607	77.8875	81.8619	84.4802	98.872
3045.05	85.0875	78.3065	82.079	84.726	98.8224
3046.98	85.26	78.7313	82.3062	84.9697	98.7989
3048.91	85.4232	79.1535	82.4789	85.2064	98.8031
3050.83	85.612	79.589	82.5585	85.464	98.7634
3052.76	85.8258	80.0078	82.642	85.727	98.6735
3054.69	86.0272	80.4046	82.7793	85.9693	98.6063
3056.62	86.1871	80.7493	82.9466	86.1706	98.5454
3058.55	86.2953	81.0306	83.0668	86.3291	98.501
3060.48	86.3941	81.2962	83.1727	86.4868	98.5153
3062.41	86.5126	81.569	83.3354	86.6824	98.555
3064.33	86.6419	81.8251	83.4723	86.8712	98.5803
3066.26	86.756	82.0757	83.5045	87.0326	98.5481
3068.19	86.8701	82.3192	83.4591	87.1631	98.4827
3070.12	87.0067	82.5548	83.463	87.2724	98.4531
3072.05	87.184	82.7959	83.5758	87.4026	98.4196
3073.98	87.3684	83.0404	83.7735	87.5627	98.3726
3075.9	87.51	83.2659	83.9757	87.6439	98.3347
3077.83	87.6326	83.4919	84.0691	87.7207	98.277
3079.76	87.744	83.7313	84.1159	87.7897	98.2081
3081.69	87.8533	84.0085	84.184	87.8448	98.1556
3083.62	87.9416	84.2877	84.2515	87.8879	98.1395
3085.55	88.019	84.5338	84.2758	87.9144	98.1609
3087.47	88.0789	84.7125	84.3002	87.933	98.153
3089.4	88.1524	84.8679	84.3397	87.9925	98.0879
3091.33	88.2466	85.032	84.3862	88.065	98.0408
3093.26	88.3561	85.2394	84.4596	88.1323	98.0147
3095.19	88.4504	85.4382	84.5401	88.17	98.0143
3097.12	88.4976	85.6343	84.5811	88.1822	98.0527
3099.05	88.5057	85.8289	84.619	88.188	98.0928
3100.97	88.4903	86.0291	84.689	88.2173	98.0837
3102.9	88.5133	86.2242	84.7203	88.2613	97.9921
3104.83	88.5643	86.3957	84.7004	88.2934	97.8391
3106.76	88.6182	86.5545	84.6744	88.2997	97.7271
3108.69	88.6808	86.7518	84.7276	88.3013	97.6589
3110.62	88.728	86.9318	84.846	88.2958	97.6304
3112.55	88.7407	87.0999	84.9365	88.2821	97.6178
3114.47	88.7643	87.2349	84.9303	88.2721	97.565
3116.4	88.7736	87.3049	84.8723	88.2596	97.4897
3118.33	88.7753	87.3688	84.8697	88.258	97.4188
3120.26	88.8152	87.5311	84.9498	88.2978	97.3581
3122.19	88.8704	87.71	85.0611	88.3589	97.3385
3124.12	88.9071	87.9091	85.1268	88.3823	97.3685
3126.04	88.9569	88.0645	85.1714	88.3555	97.3836
3127.97	89.0065	88.1222	85.2357	88.3135	97.3268
3129.9	89.0468	88.0812	85.2684	88.2626	97.2177
3131.83	89.0864	88.0493	85.2409	88.2411	97.0881
3133.76	89.1077	88.07	85.215	88.251	96.984
3135.69	89.1164	88.1135	85.2144	88.2468	96.9117
3137.61	89.1298	88.1878	85.2158	88.2174	96.8636
3139.54	89.1321	88.2595	85.2421	88.1674	96.8427
3141.47	89.1422	88.3177	85.2898	88.1113	96.7908
3143.4	89.1588	88.3591	85.3317	88.0735	96.7009
3145.33	89.194	88.3858	85.3701	88.0616	96.6161
3147.26	89.2656	88.4513	85.3988	88.0734	96.5402
3149.19	89.2911	88.5147	85.3778	88.0631	96.4915
3151.11	89.2498	88.5233	85.2824	88.0015	96.4839
3153.04	89.1911	88.515	85.2213	87.9275	96.5525
3154.97	89.1516	88.5001	85.2292	87.8885	96.6409
3156.9	89.1802	88.509	85.3332	87.8766	96.6754
3158.83	89.2884	88.5733	85.4306	87.8966	96.6375
3160.76	89.3901	88.606	85.4887	87.8995	96.5151
3162.68	89.4483	88.5919	85.5183	87.8514	96.3299
3164.61	89.4566	88.5923	85.573	87.775	96.1468
3166.54	89.4605	88.6458	85.5897	87.7401	96.0176
3168.47	89.4859	88.7442	85.5779	87.7387	95.9761
3170.4	89.4978	88.841	85.5927	87.7378	95.9763
3172.33	89.5019	88.8915	85.5881	87.7162	95.9564
3174.26	89.5178	88.888	85.5387	87.65	95.8949
3176.18	89.5006	88.8434	85.5389	87.536	95.7476
3178.11	89.4884	88.8043	85.584	87.46	95.558
3180.04	89.5196	88.7916	85.6009	87.445	95.3634
3181.97	89.5496	88.8095	85.6043	87.4549	95.1578
3183.9	89.5492	88.8661	85.6157	87.4589	95.0156
3185.83	89.5587	88.9298	85.6077	87.4384	94.9442
3187.76	89.5757	88.9536	85.6002	87.3629	94.8951
3189.68	89.6133	88.9525	85.6403	87.2985	94.904
3191.61	89.6511	88.951	85.686	87.2595	94.8788
3193.54	89.6744	88.9867	85.6854	87.26	94.7898
3195.47	89.6658	89.0412	85.7032	87.2649	94.6719
3197.4	89.6744	89.073	85.7577	87.2476	94.5722
3199.33	89.7308	89.0916	85.8458	87.1953	94.5246
3201.26	89.7974	89.1062	85.871	87.1314	94.4678
3203.18	89.8258	89.1354	85.8441	87.0778	94.3576
3205.11	89.8207	89.1805	85.811	87.0589	94.2589
3207.04	89.7975	89.2212	85.8025	87.0439	94.1383
3208.97	89.7882	89.2585	85.7962	87.0141	93.9824
3210.9	89.7987	89.3026	85.7676	86.9924	93.8417
3212.82	89.8259	89.3179	85.7488	86.9692	93.7476
3214.75	89.8461	89.3311	85.7529	86.9197	93.6883
3216.68	89.8722	89.3622	85.8494	86.8849	93.5879
3218.61	89.8979	89.4107	85.9916	86.8498	93.4619
3220.54	89.9264	89.4978	86.0488	86.8075	93.3696
3222.47	89.9474	89.5636	85.9874	86.7865	93.3158
3224.4	89.9671	89.6004	85.9494	86.7922	93.2254
3226.32	89.9488	89.6298	86.0311	86.7684	93.0794
3228.25	89.9145	89.6569	86.1022	86.7473	92.935
3230.18	89.8908	89.6944	86.1116	86.741	92.8239
3232.11	89.8879	89.7405	86.1078	86.7446	92.7081
3234.04	89.913	89.7313	86.1338	86.7325	92.6394
3235.97	89.9452	89.7143	86.1235	86.7108	92.6347
3237.9	89.9545	89.6927	86.0387	86.6605	92.6113
3239.82	89.9901	89.6807	85.9811	86.5911	92.4713
3241.75	90.0225	89.6905	86.0512	86.5391	92.2878
3243.68	90.0205	89.736	86.197	86.5229	92.1358
3245.61	90.0343	89.7824	86.2633	86.5226	92.0149
3247.54	90.0372	89.8146	86.2573	86.5046	91.9127
3249.47	90.0268	89.835	86.2781	86.4703	91.8699
3251.39	90.0294	89.8397	86.2811	86.4122	91.8631
3253.32	89.9682	89.798	86.2552	86.3347	91.7718
3255.25	89.8889	89.7963	86.2973	86.2904	91.6152
3257.18	89.8732	89.8328	86.3838	86.2828	91.4968
3259.11	89.9108	89.8851	86.4104	86.2497	91.4044
3261.04	89.9942	89.9254	86.3694	86.1969	91.2841
3262.97	90.0852	89.9403	86.3999	86.1577	91.1048
3264.89	90.0909	89.8887	86.5071	86.1312	90.9312
3266.82	90.03	89.8123	86.563	86.1007	90.8231
3268.75	89.9604	89.7574	86.4594	86.0447	90.8122
3270.68	89.9035	89.7827	86.287	85.9756	90.8925
3272.61	89.8825	89.8508	86.2774	85.9318	90.99
3274.54	89.9316	89.9655	86.4547	85.9514	91.0233
3276.47	89.9991	90.0669	86.6409	86.0008	90.9419
3278.39	90.0485	90.0752	86.689	86.0329	90.7473
3280.32	90.0727	90.0253	86.6865	86.0311	90.5111
3282.25	90.0393	89.9609	86.6776	86.014	90.3328
3284.18	89.9686	89.8882	86.6265	85.9726	90.2892
3286.11	89.8928	89.8353	86.5868	85.8815	90.3133
3288.04	89.8449	89.8372	86.5939	85.7703	90.2944
3289.96	89.8471	89.8603	86.6311	85.6889	90.2192
3291.89	89.8708	89.8888	86.616	85.6337	90.1218
3293.82	89.8949	89.8819	86.5888	85.6428	90.0282
3295.75	89.9236	89.838	86.5574	85.684	89.9411
3297.68	89.9405	89.7949	86.6005	85.6853	89.8647
3299.61	89.9532	89.805	86.7144	85.6492	89.8385
3301.53	89.956	89.8487	86.8133	85.5835	89.8541
3303.46	89.9368	89.8862	86.828	85.5132	89.8366
3305.39	89.9198	89.896	86.7926	85.5029	89.7833
3307.32	89.9102	89.8989	86.7472	85.519	89.7313
3309.25	89.8982	89.9307	86.696	85.5249	89.6844
3311.18	89.9057	89.9975	86.6411	85.5426	89.6106
3313.11	89.9259	90.064	86.6428	85.5713	89.5156
3315.03	89.9174	90.1075	86.7641	85.5794	89.4208
3316.96	89.936	90.1072	86.9012	85.5705	89.3525
3318.89	89.9877	90.1144	86.9784	85.5358	89.3032
3320.82	90.0292	90.1421	86.966	85.4848	89.2709
3322.75	90.0889	90.2012	86.9434	85.4476	89.2334
3324.68	90.1613	90.2604	86.9622	85.4512	89.184
3326.61	90.1535	90.2394	87.0179	85.4569	89.103
3328.53	90.1252	90.1812	87.0689	85.4669	89.0239
3330.46	90.0741	90.1533	87.13	85.4989	88.8928
3332.39	90.0103	90.1135	87.1706	85.5232	88.7254
3334.32	89.9982	90.1351	87.0987	85.4988	88.5823
3336.25	90.0529	90.1973	87.048	85.4756	88.4326
3338.18	90.1044	90.221	87.1431	85.4659	88.2412
3340.1	90.166	90.3154	87.229	85.475	88.0543
3342.03	90.2028	90.4333	87.2453	85.5354	87.9113
3343.96	90.178	90.4529	87.2427	85.5799	87.8487
3345.89	90.1497	90.4497	87.2185	85.5713	87.7532
3347.82	90.1726	90.4654	87.1137	85.583	87.6334
3349.75	90.2179	90.4741	87.1321	85.6091	87.5403
3351.68	90.2622	90.4819	87.2407	85.6269	87.4844
3353.6	90.2809	90.4638	87.233	85.6569	87.4118
3355.53	90.2463	90.4258	87.1914	85.6797	87.3389
3357.46	90.223	90.3993	87.305	85.705	87.2914
3359.39	90.2855	90.4304	87.5083	85.8011	87.2763
3361.32	90.3987	90.4838	87.5719	85.9189	87.2132
3363.25	90.4576	90.4984	87.5313	85.995	87.0429
3365.17	90.4357	90.5027	87.3969	86.0123	86.8226
3367.1	90.395	90.5253	87.3353	86.0132	86.6556
3369.03	90.397	90.5828	87.4421	86.0232	86.5331
3370.96	90.4923	90.7023	87.5077	86.0959	86.456
3372.89	90.6514	90.8164	87.4381	86.2145	86.4011
3374.82	90.7558	90.891	87.4056	86.3196	86.3289
3376.74	90.7529	90.9347	87.456	86.3729	86.2123
3378.67	90.6919	90.9414	87.4264	86.3794	86.0353
3380.6	90.661	90.9219	87.3829	86.3522	85.8543
3382.53	90.7245	90.93	87.4015	86.369	85.7224
3384.46	90.8472	90.9476	87.4837	86.4652	85.6102
3386.39	90.9458	90.9612	87.5799	86.603	85.5145
3388.32	90.9697	90.9678	87.65	86.7053	85.4683
3390.24	90.9351	90.9833	87.5939	86.7691	85.4543
3392.17	90.8998	90.9942	87.5428	86.8022	85.4581
3394.1	90.9082	91.0191	87.7021	86.8542	85.4362
3396.03	90.9489	91.0534	87.938	86.9141	85.3202
3397.96	90.9894	91.0892	87.9612	86.987	85.2146
3399.89	91.0186	91.1183	87.8662	87.027	85.0825
3401.82	91.0405	91.1276	87.9424	87.0968	84.9122
3403.74	91.0374	91.1271	88.0649	87.1959	84.7654
3405.67	91.006	91.1813	88.1095	87.2841	84.6795
3407.6	91.0082	91.2587	88.1437	87.3286	84.6554
3409.53	91.0323	91.3021	88.1956	87.3431	84.6383
3411.46	91.102	91.3217	88.1628	87.3374	84.6209
3413.39	91.1932	91.3074	88.0913	87.3978	84.6621
3415.31	91.2313	91.2629	88.0354	87.5053	84.685
3417.24	91.2298	91.2601	88.0027	87.6069	84.6123
3419.17	91.276	91.2408	88.0878	87.6942	84.54
3421.1	91.3593	91.2252	88.2423	87.7658	84.5997
3423.03	91.4332	91.2228	88.3243	87.8104	84.6953
3424.96	91.484	91.2165	88.2665	87.8584	84.7482
3426.89	91.497	91.1984	88.2314	87.9184	84.7715
3428.81	91.4696	91.1877	88.262	87.9873	84.6919
3430.74	91.4383	91.1638	88.2681	88.0561	84.5155
3432.67	91.4016	91.2019	88.2135	88.1166	84.37
3434.6	91.3554	91.2531	88.1687	88.1541	84.3237
3436.53	91.3875	91.3153	88.1629	88.1838	84.408
3438.46	91.5472	91.4127	88.2462	88.2489	84.551
3440.39	91.7259	91.4907	88.3761	88.3529	84.6855
3442.31	91.81	91.4896	88.4357	88.4501	84.8386
3444.24	91.7818	91.4624	88.4	88.4896	84.9905
3446.17	91.7115	91.4181	88.4048	88.4758	85.0747
3448.1	91.6828	91.4184	88.5773	88.4522	85.2134
3450.03	91.6864	91.461	88.7539	88.4295	85.3251
3451.95	91.6731	91.5073	88.7585	88.435	85.3228
3453.88	91.6097	91.5358	88.6819	88.4697	85.29
3455.81	91.5924	91.5896	88.6951	88.5522	85.2557
3457.74	91.6689	91.6212	88.8461	88.6834	85.2199
3459.67	91.814	91.6327	88.9946	88.7999	85.21
3461.6	91.9258	91.6599	89.0388	88.8527	85.2142
3463.53	91.9459	91.6953	89.0361	88.8774	85.3581
3465.45	91.9126	91.7073	89.1166	88.9011	85.565
3467.38	91.9436	91.7601	89.3443	88.9952	85.7595
3469.31	92.0671	91.8189	89.4652	89.1505	85.9789
3471.24	92.2419	91.8993	89.3547	89.2787	86.2612
3473.17	92.3677	92.0454	89.2901	89.3297	86.4565
3475.1	92.4236	92.1596	89.4459	89.3706	86.5467
3477.03	92.467	92.2158	89.6907	89.4177	86.5647
3478.95	92.5273	92.3233	89.7573	89.5027	86.5323
3480.88	92.594	92.4508	89.8394	89.622	86.4621
3482.81	92.6424	92.5649	89.9803	89.746	86.4171
3484.74	92.6605	92.6565	90.0986	89.8267	86.4382
3486.67	92.7122	92.7155	90.1576	89.9071	86.5549
3488.6	92.7845	92.7248	90.2583	89.9584	86.7113
3490.53	92.8562	92.7321	90.3633	89.9992	86.9239
3492.45	92.9445	92.7727	90.4746	90.0868	87.16
3494.38	93.0802	92.8541	90.5807	90.2116	87.4261
3496.31	93.2209	92.9707	90.6793	90.3135	87.6767
3498.24	93.3325	93.1287	90.7356	90.4181	87.8486
3500.17	93.3974	93.2877	90.7675	90.5105	87.9402
3502.09	93.42	93.3718	90.8061	90.6034	87.9709
3504.02	93.4631	93.4603	90.8463	90.7387	87.9832
3505.95	93.5756	93.6187	90.9334	90.8978	88.0497
3507.88	93.6513	93.7772	91.1001	91.0171	88.1822
3509.81	93.68	93.9255	91.3278	91.1342	88.3985
3511.74	93.7337	94.064	91.4079	91.2713	88.634
3513.67	93.7922	94.1043	91.3558	91.3951	88.8852
3515.59	93.8725	94.1005	91.4643	91.4944	89.1155
3517.52	93.9707	94.1228	91.6811	91.6001	89.221
3519.45	94.01	94.1627	91.7632	91.6744	89.2605
3521.38	94.0609	94.2635	91.7042	91.73	89.3196
3523.31	94.1976	94.4089	91.7518	91.8092	89.3954
3525.24	94.3611	94.5566	91.8462	91.8799	89.4534
3527.17	94.4979	94.6738	91.9631	91.9533	89.575
3529.09	94.5427	94.7556	92.0962	92.0607	89.7997
3531.02	94.4778	94.8098	92.2265	92.1768	90.0916
3532.95	94.4167	94.8917	92.3147	92.32	90.3159
3534.88	94.4576	95.0383	92.4154	92.4959	90.5132
3536.81	94.593	95.2072	92.615	92.6793	90.7412
3538.74	94.8125	95.346	92.7841	92.8566	90.8758
3540.66	95.0148	95.4786	92.8731	93.0055	90.9482
3542.59	95.1319	95.6042	92.9174	93.128	91.0749
3544.52	95.214	95.7156	93.0242	93.2666	91.2445
3546.45	95.2525	95.8403	93.2082	93.409	91.4702
3548.38	95.2771	95.9715	93.4764	93.5754	91.6579
3550.31	95.3785	96.0949	93.6689	93.7229	91.8455
3552.24	95.4993	96.2273	93.734	93.845	92.0512
3554.16	95.57	96.3681	93.7658	93.9627	92.1777
3556.09	95.6413	96.469	93.85	94.0762	92.3035
3558.02	95.7278	96.533	93.9465	94.2118	92.433
3559.95	95.8749	96.6488	94.0724	94.4063	92.5699
3561.88	96.096	96.8507	94.1858	94.6028	92.7687
3563.81	96.3109	97.0866	94.2455	94.8194	92.9842
3565.74	96.4125	97.2799	94.4174	95.0353	93.2171
3567.66	96.3887	97.4034	94.6843	95.1673	93.3685
3569.59	96.3339	97.4655	94.7982	95.238	93.4158
3571.52	96.3133	97.4666	94.7923	95.2969	93.4186
3573.45	96.36	97.4252	94.8658	95.34	93.4523
3575.38	96.4907	97.4743	95.0114	95.4485	93.5694
3577.31	96.6444	97.5882	95.1006	95.5929	93.803
3579.23	96.7383	97.6773	95.1098	95.7051	94.1508
3581.16	96.7951	97.7498	95.0986	95.8163	94.4304
3583.09	96.8221	97.7583	95.1366	95.9367	94.6118
3585.02	96.8412	97.7101	95.2301	96.0364	94.737
3586.95	96.9159	97.7844	95.2836	96.1733	94.7821
3588.88	97.0159	97.9891	95.3318	96.2932	94.7751
3590.8	97.0765	98.1552	95.4518	96.3298	94.7823
3592.73	97.1321	98.228	95.5604	96.3524	94.8728
3594.66	97.1456	98.2085	95.6033	96.3735	95.109
3596.59	97.1012	98.1376	95.6074	96.373	95.3167
3598.52	97.0835	98.067	95.6437	96.3793	95.6366
3600.45	97.1024	98.025	95.676	96.4231	96.0087
3602.38	97.1826	97.9847	95.7047	96.4969	96.2142
3604.3	97.2892	97.969	95.7078	96.6082	96.3341
3606.23	97.41	98.0353	95.7039	96.7792	96.4499
3608.16	97.5206	98.1553	95.8687	96.9394	96.5575
3610.09	97.6297	98.2263	96.1205	97.0459	96.6467
3612.02	97.7085	98.2426	96.247	97.1274	96.695
3613.95	97.7552	98.2582	96.1879	97.1909	96.8329
3615.88	97.6652	98.2548	96.1637	97.1816	96.9346
3617.8	97.5227	98.2432	96.079	97.1312	96.9225
3619.73	97.4069	98.2414	95.917	97.0533	97.0019
3621.66	97.4086	98.2768	95.8202	97.0494	97.1528
3623.59	97.5217	98.3187	95.941	97.1012	97.2894
3625.52	97.6827	98.4236	96.238	97.228	97.448
3627.45	97.815	98.5305	96.5406	97.3919	97.6471
3629.37	97.8881	98.5911	96.7292	97.4954	97.9073
3631.3	97.9374	98.6702	96.8273	97.5362	98.0263
3633.23	98.0066	98.7674	96.8523	97.5772	98.0169
3635.16	98.0396	98.776	96.8107	97.5548	97.9863
3637.09	98.0246	98.7843	96.8167	97.5279	97.9422
3639.02	98.042	98.8055	96.8985	97.6124	97.9183
3640.95	98.0716	98.7691	97.0244	97.7488	98.0222
3642.87	98.1552	98.7472	97.0242	97.9347	98.1985
3644.8	98.3084	98.7688	96.9556	98.1192	98.3597
3646.73	98.4238	98.7839	96.9893	98.1962	98.4148
3648.66	98.4904	98.823	97.1865	98.2256	98.3931
3650.59	98.4792	98.8172	97.3832	98.2355	98.3427
3652.52	98.3712	98.7189	97.4838	98.2087	98.2949
3654.44	98.2501	98.6631	97.5441	98.179	98.2869
3656.37	98.1696	98.6987	97.5428	98.1546	98.3413
3658.3	98.0983	98.7283	97.5257	98.1319	98.4328
3660.23	98.0681	98.7317	97.5431	98.1607	98.5305
3662.16	98.0889	98.6934	97.5677	98.1937	98.6119
3664.09	98.1948	98.6828	97.6077	98.2476	98.6508
3666.01	98.3223	98.7119	97.6839	98.2605	98.7533
3667.94	98.5013	98.7768	97.7558	98.3638	98.8855
3669.87	98.6794	98.8429	97.8754	98.5734	98.9515
3671.8	98.7651	98.8606	98.0693	98.7956	98.9639
3673.73	98.8165	98.905	98.206	98.9902	98.8685
3675.66	98.7596	98.9538	98.1928	99.0673	98.7247
3677.59	98.5761	98.9189	98.1013	98.929	98.6517
3679.51	98.4404	98.865	98.0554	98.7686	98.6692
3681.44	98.4387	98.8521	98.0331	98.7087	98.6851
3683.37	98.4963	98.8482	98.1099	98.7029	98.7037
3685.3	98.6705	98.8638	98.111	98.7952	98.7142
3687.23	98.8367	98.9153	98.1609	98.9241	98.636
3689.16	98.8859	98.9794	98.3306	98.9914	98.4337
3691.09	98.7903	99.0008	98.5363	98.9635	98.3451
3693.01	98.6489	98.96	98.4958	98.9104	98.4541
3694.94	98.5053	98.8738	98.366	98.8108	98.644
3696.87	98.4251	98.6715	98.3236	98.6935	98.7377
3698.8	98.4163	98.5183	98.2362	98.6302	98.8263
3700.73	98.456	98.5287	98.1576	98.635	98.9194
3702.66	98.5247	98.6099	98.2995	98.6968	98.8831
3704.58	98.6204	98.7287	98.555	98.8397	98.7864
3706.51	98.7391	98.8454	98.6162	99.0713	98.7332
3708.44	98.8546	98.8649	98.6294	99.228	98.6886
3710.37	98.9632	98.8586	98.7809	99.2874	98.6428
3712.3	99.0378	98.8342	98.9042	99.2522	98.5481
3714.23	99.0513	98.7493	98.9178	99.1804	98.4805
3716.16	98.9999	98.6671	98.9224	99.1525	98.5081
3718.08	98.9422	98.6209	98.8819	99.2189	98.5967
3720.01	98.9656	98.6911	98.8157	99.2997	98.8061
3721.94	99.0247	98.8683	98.9147	99.32	99.0964
3723.87	99.0419	98.9271	99.042	99.2324	99.3094
3725.8	99.0045	98.8532	99.0253	99.1412	99.3878
3727.73	98.9515	98.7545	99.0646	99.1242	99.3477
3729.66	99.0927	98.7613	99.1894	99.2414	99.3096
3731.58	99.2601	98.8301	99.2664	99.3601	99.2432
3733.51	99.308	98.8349	99.1823	99.4119	99.119
3735.44	99.2381	98.7181	99.0379	99.3702	99.1248
3737.37	99.2001	98.5837	98.8431	99.3973	99.1868
3739.3	99.1821	98.4887	98.9003	99.4352	99.2655
3741.22	99.3438	98.5041	99.1353	99.5779	99.4001
3743.15	99.4833	98.5394	99.2896	99.7315	99.5819
3745.08	99.4874	98.5432	99.3194	99.7929	99.7621
3747.01	99.4622	98.5721	99.3754	99.7807	99.8404
3748.94	99.4911	98.6527	99.4128	99.7806	99.7819
3750.87	99.4196	98.7147	99.3789	99.687	99.6625
3752.8	99.3122	98.7121	99.3537	99.6372	99.4867
3754.72	99.2371	98.6747	99.4722	99.6818	99.3856
3756.65	99.1485	98.6088	99.7205	99.6634	99.296
3758.58	99.1831	98.5487	99.7395	99.6296	99.1963
3760.51	99.2145	98.5157	99.5485	99.572	99.1625
3762.44	99.2125	98.55	99.3734	99.5322	99.1598
3764.37	99.152	98.6604	99.3992	99.528	99.0985
3766.3	99.0453	98.7549	99.4888	99.5691	99.0339
3768.22	98.933	98.7541	99.5592	99.5574	99.0766
3770.15	98.877	98.7179	99.5628	99.4961	99.2412
3772.08	98.8385	98.6718	99.473	99.4256	99.3878
3774.01	98.8761	98.6814	99.4562	99.4412	99.5072
3775.94	98.9501	98.734	99.4078	99.5333	99.704
3777.87	99.0363	98.7527	99.3112	99.6602	99.7793
3779.8	99.0956	98.7243	99.3139	99.7284	99.6909
3781.72	99.1375	98.6737	99.5273	99.6884	99.5639
3783.65	99.1178	98.6167	99.7881	99.5704	99.504
3785.58	98.9859	98.569	99.8741	99.4411	99.4894
3787.51	98.8072	98.5464	99.8171	99.3621	99.4408
3789.44	98.7441	98.5822	99.5477	99.341	99.3262
3791.36	98.7685	98.6856	99.2347	99.3364	99.3349
3793.29	98.9466	98.8008	99.1918	99.3862	99.463
3795.22	99.196	98.8898	99.4737	99.506	99.6027
3797.15	99.3514	98.8855	99.6805	99.6092	99.7703
3799.08	99.4296	98.8248	99.5994	99.7197	99.9309
3801.01	99.4069	98.8019	99.5963	99.7695	100.006
3802.94	99.2558	98.8761	99.7741	99.708	99.9325
3804.86	99.1178	98.9971	99.9205	99.6445	99.6231
3806.79	98.9828	99.0689	99.8069	99.5692	99.3036
3808.72	98.9555	99.0629	99.6938	99.5237	99.0631
3810.65	99.0985	99.0339	99.7472	99.5523	98.9131
3812.58	99.2681	99.0052	99.7988	99.5721	98.9821
3814.51	99.4056	99.03	99.7539	99.6166	99.225
3816.44	99.435	99.0453	99.7459	99.6911	99.5341
3818.36	99.3812	99.0682	99.7819	99.7511	99.6981
3820.29	99.3332	99.1206	99.8553	99.8033	99.7064
3822.22	99.227	99.1438	99.9227	99.7717	99.7121
3824.15	99.1185	99.1217	99.9659	99.7075	99.665
3826.08	99.0385	99.0364	99.8878	99.6506	99.5795
3828.01	98.9562	98.9112	99.851	99.6176	99.5922
3829.93	99.0005	98.8999	99.7343	99.6439	99.7301
3831.86	99.0768	98.9319	99.5136	99.6413	99.7432
3833.79	99.0991	98.9186	99.388	99.621	99.5897
3835.72	99.1453	98.9586	99.5045	99.6475	99.4803
3837.65	99.1885	99.0202	99.6731	99.6447	99.4025
3839.58	99.1877	99.1243	99.7042	99.6502	99.2991
3841.51	99.1658	99.2294	99.6926	99.6251	99.2446
3843.43	99.1239	99.2356	99.6911	99.5351	99.3691
3845.36	99.1395	99.1852	99.7122	99.5134	99.5646
3847.29	99.2881	99.1487	99.6947	99.6118	99.6338
3849.22	99.2827	99.1427	99.7604	99.6496	99.6552
3851.15	99.2006	99.228	99.8947	99.6827	99.5992
3853.08	99.0825	99.2692	99.9809	99.672	99.3448
3855.01	98.9572	99.2255	100.004	99.5778	99.0303
3856.93	98.9296	99.1402	99.9501	99.4535	98.9397
3858.86	98.9967	99.0207	99.7166	99.3864	99.0061
3860.79	98.8738	98.9093	99.352	99.2921	99.1539
3862.72	98.8469	98.8516	99.1615	99.2686	99.3795
3864.65	98.8895	98.8311	99.3401	99.2511	99.5609
3866.58	98.9606	98.8877	99.5574	99.2514	99.6102
3868.5	99.0294	98.9895	99.6793	99.2364	99.5438
3870.43	99.0778	99.1196	99.6828	99.2571	99.3904
3872.36	99.0584	99.2443	99.7276	99.325	99.3037
3874.29	99.019	99.2458	99.8307	99.3862	99.2291
3876.22	98.9084	99.1145	99.9029	99.3658	99.2999
3878.15	98.8399	99.0335	99.8336	99.3789	99.4522
3880.07	98.8132	99.0011	99.6839	99.3421	99.5767
3882	98.8121	98.9631	99.6832	99.2143	99.7046
3883.93	98.9	99.0075	99.8046	99.1506	99.6993
3885.86	98.9609	99.0797	99.9433	99.1202	99.558
3887.79	98.9056	99.0263	99.9379	99.0808	99.3795
3889.72	98.8365	98.9425	99.7842	99.0549	99.2012
3891.65	98.8095	98.8866	99.5872	98.9834	99.1465
3893.57	98.8222	98.8736	99.5535	98.9153	99.2505
3895.5	98.912	98.9788	99.6236	98.9741	99.4452
3897.43	99.015	99.1288	99.5905	99.08	99.6228
3899.36	98.9588	99.153	99.5614	99.1347	99.6607
3901.29	98.8165	99.0585	99.6736	99.1011	99.6834
3903.22	98.6809	98.9735	99.7968	99.0535	99.686
3905.14	98.6127	99.0307	99.713	99.0871	99.6059
3907.07	98.6303	99.1909	99.6337	99.1535	99.5342
3909	98.7026	99.2965	99.7282	99.166	99.495
3910.93	98.7047	99.3044	99.8983	99.1403	99.4546
3912.86	98.7058	99.2118	99.91	99.1128	99.4072
3914.79	98.762	99.0558	99.7966	99.0938	99.4127
3916.72	98.857	98.9903	99.7756	99.1061	99.4697
3918.64	98.9546	99.0254	99.8736	99.1405	99.4588
3920.57	98.9314	99.0256	99.9284	99.1157	99.3602
3922.5	98.808	99.0648	99.835	99.0531	99.2458
3924.43	98.6891	99.1387	99.7197	98.9916	99.1047
3926.36	98.6421	99.174	99.5628	98.9365	98.9902
3928.29	98.6834	99.2042	99.4561	98.8766	98.9399
3930.22	98.8101	99.2943	99.5309	98.8948	98.9841
3932.14	98.8146	99.2935	99.8343	98.8972	99.1073
3934.07	98.6989	99.2296	99.9471	98.8536	99.2521
3936	98.5591	99.1766	99.8629	98.7828	99.4244
3937.93	98.4703	99.1071	99.8631	98.7297	99.5848
3939.86	98.5376	99.0526	100.037	98.7254	99.694
3941.79	98.6983	99.105	100.044	98.8463	99.6786
3943.71	98.7524	99.1172	99.7647	98.9439	99.5744
3945.64	98.7309	99.0161	99.5655	98.9368	99.395
3947.57	98.6331	98.8847	99.693	98.8588	99.2223
3949.5	98.5465	98.7717	100.003	98.7726	99.1704
3951.43	98.5672	98.7713	100.108	98.7367	99.2185
3953.36	98.5951	98.8917	99.931	98.789	99.2633
3955.28	98.6111	98.9946	99.7382	98.8134	99.2315
3957.21	98.6619	99.0483	99.7419	98.7863	99.1454
3959.14	98.6477	99.0733	99.8045	98.7399	99.0946
3961.07	98.5865	99.0619	99.8391	98.679	99.0717
3963	98.5578	99.1014	99.8974	98.6054	99.1221
3964.93	98.5629	99.1808	99.9236	98.5516	99.2882
3966.86	98.6002	99.1868	99.7689	98.5063	99.4992
3968.78	98.5956	99.1284	99.6334	98.4698	99.7187
3970.71	98.5208	99.1031	99.6015	98.4524	99.8505
3972.64	98.4823	99.1311	99.7438	98.467	99.8645
3974.57	98.5431	99.2196	99.9983	98.5071	99.8238
3976.5	98.6673	99.323	100.068	98.573	99.7639
3978.43	98.7164	99.3385	99.8872	98.6087	99.7633
3980.36	98.5881	99.2286	99.8027	98.5647	99.75
3982.28	98.4121	99.1235	99.9223	98.5117	99.6809
3984.21	98.3505	99.1062	99.9516	98.526	99.7141
3986.14	98.4117	99.1142	99.8538	98.5632	99.7505
3988.07	98.5308	99.1503	99.7404	98.583	99.7562
3990	98.5572	99.2181	99.7672	98.559	99.7942
3991.93	98.4895	99.3082	99.9134	98.5303	99.8274
3993.85	98.4253	99.3391	100.047	98.5005	99.9337
3995.78	98.4197	99.3503	100.023	98.5296	99.8942
3997.71	98.4422	99.232	99.9313	98.4702	99.6623
3999.64	98.4305	99.151	99.8558	98.4047	99.4333

[truncated: 5 more sheets: Figure S3, Figure S6, Table S1, Table S3, Table S4]
